# Supplementary material for: Genome-Wide Identification and Expression Pattern Analysis of KNOX Gene Family in Orchidaceae
Source: Front Plant Sci. 2022 May 27;13:901089. doi: 10.3389/fpls.2022.901089 (PMC9197187; doi:10.3389/fpls.2022.901089)
Supplement: Supplementary file 1 [file Data_Sheet_1.XLSX]

## Sheet: 工作表1
Supplementary Data Sheet. Protein sequences of KNOX genes used in this study.
>GL14512 Chr07：134999544-135022582 FORWARD LENGTH=258
MMQGAPHHELGMHMSAAAAVAECSSSVPPSAAAEEEHLRLLKAEISVHPLLEQLLSAHVGCLRVATPIDHLPLIDAQLSQSHHLLRSYASLHRPLLSPPEKHDLDNFLTQYSLLLCSFKEQLQQHVRVHAVEAVMACREIEQSLHELTGVTLDEGTGATMSDDEDDLQLECSLDPVMDGHDLMGFGPLLPTESERSLMERVTQELKLELKQSFRSRIEDVREEIMRKRRAGKLPGDTTSVLKQWWQQHSKWPYPTARL
>GL17195 Chr04: 62235961-62236773 FORWARD LENGTH=217
AITTDPRFSVSRTASLARCSSSFSVIAAKPTMDEMYGLPPGSNFTAAEDLHGLIAAAGYGAAAAAAAAEEEMKARIASHPRYPHLLEAYIDCQKVGAPPDIASLLEDIRRENAGGGRGAASSLIIGSDPELDEFMDMYCDVLVKYRRDLERPFDEATAFLNTMEIQLSDLCKPTCRAALGPYVSGKQTVLSLSIIYLSRNTISVLIFLLSFYCGERD
>GL17191 Chr04: 62276254-62277966 FORWARD LENGTH=138
MAVDVVFSFLYSETDEAVGSSEEELSGGEGEERDLKEKLLRKYSGYLSSLKQEFSKKKKKGKLPKEARQILFDWWTAHYKWPYPTEADKIALAETTGLDQKQINNWFINQRKRHWKPAENMQFSIMDSSSASSLFADD
>GL17614 Chr05: 72080951-72092202 REVERSE LENGTH=299
MENWSGGNNPLMIMPLFSSTAAGATNPLLLHPLPQPPPSDGYDSTLIKAKIISHPQYPRLLSAYVNLHKVGAPPEVVARLEEACASSLISGGGGGGGEDPALDQFMEAYCEMLTKYEQELSKPFKEAMLFLSRIDSQFKSLSLSLPPAPSQVGADIEKNGSSEDDIDLCDNYVDPEAGDRELKGQLLRKYSGYLGSLKQEFLKKRKKGKLPKEARQQLLDWWTRHYKWPYPSESQKLALAESTGLDQKQINNWFINQRKRHWKPSEEMQFVVMDAAHPHYFMDGGLAGNPFAIDCTPLL
>GL09754 Chr08: 91342811-91343380 REVERSE LENGTH=143
NMHSTADHEKCGASSAEDDQFEISLGETVLEGEQPTEDRELKLQLLRKYSGYLGSLRQELSKKKKKGKLPKEARQKLLSWWELHNKWPYPSESEKVALAESTGLDQKQINNWFINQRKRRWKPLEEMQFMVFDMTLNPLIAKL
>GL21378 Chr08: 189801703-189811308 FORWARD LENGTH=321
GFIYTTLSPLPPYLLSVLAPHPIEGRLDSSLSIEQQAARTDQLQPLDLLSIQKVLSNQRKVELSIELQPLVRTSYPISRTPSRGRTSLSSCAAREPQASTSWSPRPSRYSSRLVCCEAAREGSSESIAGTVYEGVYDPWTIEPSDVREGLCYVKLEADNMHSTADHEKCGASSAEEDQFEISLGETVLEGEQPTEDGELKLQLLRKYSGYLGSLRQELSKKKKKAKLPKEARQKLLSWWELHNKWPYPSESEKVALAESTGLDQKQINNWFINQRKRHWKPSEEMQFMVLDGYHQQEQQNATSFYLEGHLMGDGNLYRIGS
>GL26695 unchr_scaffold_48: 388791-389844 REVERSE LENGTH=162
MHSTADHEKCGASSAEEDQFEISLGETVLEGEQPTEDGELKLQLLRKYSGYLGSLRQELSKKKKKAKLPKEARQKLLSWWELHNKWPYPSESEKVALAESTGLDQKQINNWFINQRKRHWKPSEEMQFMVLDGYHQQEQQNATSFYLEGHFMGDGNLYRIGS
>GL33439 unchr_scaffold_48: 388761-420593 REVERSE LENGTH=339
FFSLCYLLPFFGPFFPSISSISSSSSPILILLFQMDDFMFPSIITTQPSSSHLIKDEISFAGACLPSSASPADVRARIVAHPHYPNLVAAYADCHKLGAPPEVAARLSTVTRDLERRPGGDRNFSTADPELDQFMEAYYDILVKYKEELSRPFEEAADFLRKAESQLSSIADLSSTSFHFSTDHEKCGASSAEEDQFEISLGETVLEGEQPTEDGELKLQLLRKYSGYLGSLRQELSKKKKKAKLPKEARQKLLSWWELHNKWPYPSESEKVALAESTGLDQKQINNWFINQRKRHWKPSEEMQFMVLDGYHQQEQQNATSFYLEGHFMGDGNLYRIGS
>GL13304 Chr09: 181512804-181524640 FORWARD LENGTH=359
MEEFLHLGGSTTRTPFTFSSLPAVGGPPPASASGSSSFFYGVRGQNPNPNTNTPKLEPGSSTHYSTDVESIKAKIISHPQYPALLNAYMDCQKAIYLFNLFKKKLYLHLALFVVIRENFQVGAPPEMVARLSTVTRDLEARQLASSSGYRPADPELDQFMEAYCNMLVKYKEELTRPVQEAMEFLRKVESQLNSLTNGATVPFFTPDEKCEGVVSSEEDQDGSGAEAEVAEIDPRAEDKELKLHLLKKYSGYLSSLRQELSKKKKKGKLPKDARQKLLNWWELHYKWPYPSETEKVALSESTGLDQKQINNWFINQRKRHWKPSEDMQFVLMDSFHPQNAAALYMGGQFLADGNYRFGP
>Maker56383 Chr12: 7725757-7739996 REVERSE LENGTH=309
MEEFLHLGGSSTRTPFTFSSLPAVGGPQQASAAGGSSFFYGVRSQNPNPNTNTPKLEPGSSTHYSTDVGAPPEVVARLSTVARELEARQLASPGGCRRGTQADPELDQFMEAYCNMLVKYKEELTRPVQEAMDFLRKVESQLNSLTNGATVPFFTSDEKCEGVVSSEEDQDGSGAEAEVPEIDPRAEDKELKLHLLKKYSGYLSSLRQELSKKKKKGKLPKDARQKLLNWWELHYKWPYPSETEKVALSESTGLDQKQINNWFINQRKRHWKPSEDMQFVVMDSFHPQNAAALYMGGQFLADGNYRFGP
>Maker79872 Chr13：29166004-29180713 REVERSE LENGTH=310
MMQGDPHQDLGMHISTAAAVGECSSSVPPSTAAEEEHRRLLKAEISVHPFLEQLLSAHVGCLRVATPIDHLPLIDAQLSQSHHLLRSYAGLHRPLLSPQEKLDLDNFLMQYSLLLCSFKEQLQQHVRVHAVEAVMACREIEQSLHELTGVTLDEGTGATMSDDEDDLQLDSSLDPVMDGHDLMGFGPLLPSESERSLMERVRQELKLELKQGFRSRIEDVREEILRKRRAGKLPGDTTSVLKQWWQQHSKWPYPTEDDKAKLVEETGLQLKQINNWFINQRKRNWHNNAQSATSCLKSKRKSCGWDSNMT
>Maker95458 Chr09: 70338118-70381361 FORWARD LENGTH=335
MEDLYCIHPGIARATIVGSSKLSAGCEGEIRFDGAEIAADESGVLEADLTDFIKARIASHPRYSSLLSAYIECNKVGAPPEMAALLEDIARERSTGRYSGSGGEVAEIGADPELDEFMDSYCRVLVRYKYELSKPFDEAVSFLANTESQLSNLCKFSAAATSSSSSTASSTTVASTGAVTFDEAVGSSEEVPSYDDADALENRDSCSRAPESELKEFLFRKYSGCLCNLRTEFSKKKKKGQLPSEARLTLLDWWNSHYKWPYPTDDEKAKLVEFTGLDQKQINNWFINQRKRHWKPSEDMPCAIMEGLWGGSSGTTLSFETGSIRPFNLNNSSPC
>Maker68614 Chr09：13594054	-13614580 FORWARD LENGTH=287
MDEMYGLQPDSTFTAAEDLHGLIAAAGFGAAAAAAAAEEEMKARIASHPRYPHLLEAYIDCQKVGAPPDIASLLEDIRRENAGGERVASSSVILGSDPELDEFMEMYCDVLVKYRRDLERPFDEATAFLNTMEVQLSDLCKPTCRPALGPYVSDEAVGSSDEELSGGEGEAPESHLKGEERDLKEKLLRKYSGYLSSLKQEFSKKKKKGKLPKEARQILFEWWTAHYKWPYPTEADKIALAEATGLDQKQINNWFINQRKRHWKPADQNMHFSVMDSSSTTSLFADD
>Maker101342 Chr19: 68295551-68307434 FORWARD LENGTH=301
MENWSGGNNPLMIMPLLSSTAAGANNPLLLHPTPPPPPADAYDATLIKAKIISHPQYPRLLSAYVNLHKVGAPPEVVARLEEACASSLISGGGGGGGGGEDPALDQFMEAYCEMLTKYEQELSKPFKEAMLFLSRIDSQFKSLSLSLPPAPSQVCADLEKNGSSEDDIDLCDNYVDPEAGDRELKGQLLRKYSGYLGSLKQEFLKKRKKGKLPKEARQQLLDWWTRHYKWPYPSESQKLALAESTGLDQKQINNWFINQRKRHWKPSEEMQFVVMDAAHPHYFMDGGLAGNPFAIDCTPLL
>Maker50091 Chr08: 32124465-32145006 FORWARD LENGTH=348
MDDFMFPSIITTQPSSYHLIKDEISFAGACVPPTVSLADVKAIIMAHPHYPNLVAAYAECHKLGAPPKVAARLSTITRDLETRSGGGRSFPTADPELDQFMEAYYDILIKYKEELSRPFKEAADFLRKAESQLSSITDLSSMSFHFSTEDIVKKHDKISTDVGNFLHLLESAKQDDFMFPSIITTQPSSSHLIKDEISFVGACVPPTVSPVDVKARIMAHPHNPNLIAAYAKCHKLGAPPEVAARLSTVTRDLETRSGGGRSFPTADPELDQFMEAYYDILFKYKEELSRPFEEAADFLRKAESQLSSITDLSSMSFHFSTEYMKKELERLRENNPKIQAVTFASCQA
>Maker109170 Chr05：59019342-59020224 REVERSE LENGTH=162
MHRTADHEKSGACSAEEDQFEVSLGETVLEGEQAAEDRELKHQLLKKYSGYLGSLRQELSKKKKKGKLPKEARQKLLSWWELHNKWPYPSESEKVALAESTGLDQKQINNWFINQRKRHWKPSEEMQFMVLDGYQQHQQQNATSFYLEGHFMGDGNLYRIGS
>JL019263 Chr07: 98064779-98092130 FORWARD LENGTH=302
MMQGAPHHELGMHMSAAAAVAECSSSVPPSAAAEEEHLRLLKAEISVHPLLEQLLSAHVGCLRVATPIDHLPLIDAQLSQSHHLLRSYASLHRPLLSPPEKHDLDNFLTQYSLLLCSFKEQLQQHVRVHAVEAVMACREIEQSLHELTGVTLDEGTGATMSDDEDDLQLECSLDPVMDGHDLMGFGPLLPTESERSLMERVTQELKLELKQSFRSRIEDVREEIMRKRRAGKLPGDTTSVLKQWWQQHSKWPYPTEDDKAKLVEETGLQLKQINNWFINQRKRNWHNNSQSATSCLKSKRKR
>JL005106 Chr04: 170304463-170304726 REVERSE LENGTH=381
MDEMYGLPPGSNFTAAEDLHGLIAAAGYGAAAAAAAAEEEMKARIASHPRYPHLLEAYIDCQKVGAPPDIASLLEDIRRENAGGGRGAASSLIIGSDPELDEFMDMYCDVLVKYRRDLERPFDEATAFLNTMEIQLSDLCKPTCRAALGPYVSDGCKSNKNRFRSLIRLSFPQPYGTTNPFSLVPPNRELLSPISFISKPFPPLPVAPHNFSRSSVSYLKHGKQSPSLILSSTHKNFALLPFVRPILPERRSIPSRSDEAVGSSEEELSGGEGEERDLKEKLLRKYSGYLSSLKQEFSKKKKKGKLPKEARQILFDWWTAHYKWPYPTEADKIALAETTGLDQKQINNWFINQRKRHWKPAENMQFSIMDSSSASSLFADD
>JL001208 Chr06: 78825152-78839477 REVERSE LENGTH=299
MENWSGGNNPLMIMPLFSSTAAGATNPLLLHPLPQPPPSDGYDSTLIKAKIISHPQYPRLLSAYVNLHKVGAPPEVVARLEEACASSLISGGGGGGGEDPALDQFMEAYCEMLTKYEQELSKPFKEAMLFLSRIDSQFKSLSLSLPPAPSQVGADIEKNGSSEDDIDLCDNYVDPEAGDRELKGQLLRKYSGYLGSLKQEFLKKRKKGKLPKEARQQLLDWWTRHYKWPYPSESQKLALAESTGLDQKQINNWFINQRKRHWKPSEEMQFVVMDAAHPHYFMDGGLAGNPFAIDCTPLL
>JL017566 Chr11：140943121-141050504 REVERSE LENGTH=202
MVPSTSKFKTSFKFYVWVFSLLMMRIRLKIGIRHCSNPEGTFIEYMIKPSSSHLIKDEISFAGACLPSSASPADVRARIVAHPHYPNLVAAYADCHKLGAPPEVAARLSTVTRDLERRPGGDRNFSTADPELDQFMEAYYDILVKYKEELSRPLEEAADFLRKAESQLSSIADLSSTSFHFSTGNNSNLSFSLYLYLYAVYT
>JL001725 Chr08: 26429552-26448488 REVERSE LENGTH=332
MEEFLHLGGSTTRTPFTFSSLPAVGGPPPASASGSSSFFYGVRGQNPNPNTNTPKLEPGSSTHYSTDVESIKAKIISHPQYPALLNAYMDCQKVGAPPEMVARLSTVTRDLEARQLASSSGCRPADPELDQFMEAYCNMLVKYKEELTRPVQEAMDFLRKVESQLNSLTNGATVPFFTPDEKCEGVVSSEEDQDGSGAEAEVTEIDPRAEDKELKLHLLKKYSGYLSSLRQELSKKKKKGKLPKDARQKLLNWWELHYKWPYPSETEKVALSESTGLDQKQINNWFINQRKRHWKPSEDMQFVLMDSFHPQNAAALYMGGQFLADGNYRFGP
>Peq016118 fragScaff_scaffold_217: 804008-860120 FORWARD LENGTH=313
MMRGDPHQVHGMHMSAAAAVGECSTSAPPSAAAEEEHRRLLKAEISVHPLLEQLLSAHVGCLRVATPIDQLPLIDAQLSQSHHLLRSYAAIHRPLLSPPEKHDLDNFLTQYTLLLCSFKEQLQQHVRVHAVEAVMACREIEQSLHELTGVTLDEGTGATMSDDEDDLQLDCSLDPLMDGHDLMGFGPLLPSESERSLMERALFCFLYVRFQGFRSKIEDVREEIMRKRRAGKLPGDTTSVLKQWWQQHSKWPYPTEDDKAKLVEETGLQLKQINNWFINQRKRNWHNNSQSATSCSKSKRKRYFSRCTLYIKP
>Peq014500 fragScaff_scaffold_1326: 1156545-1169472 REVERSE LENGTH=320
MSDPATAGNCREGDTTTVGGDGLEQQAVEGTWQNARYKAEILGHPLYEQLLSAHVACLRIATPVDQLPRIDAQLAQSQQVVAKYSALGAGQMITGEDKELDQFMTHYVLLLCSFKEQLQQHVRVHAMEAVMACWELEQSLQSVTPGEGTGATMSDDDDDQEDSETNFFDGSLDGPDSMGFGPLVPTESERSLMERVRQELKHELKQGYKEKIVDIREEILRKRRAGKLPGDTTSTLKAWWQSHSKWPYPTEDDKAGLVQETGLQLKQINNWFINQRKRNWHSNPSSSSTSKSKRKRYTVISSSFFRFASYIKPSGTLLPT
>Peq008060 fragScaff_scaffold_763: 1482488-1482700 FORWARD LENGTH=352
MAYHNHLTQEINLPPYADHHLVEDSRKSPTVAAAAAAAAQHLAGGPSWLNNATLRQQSHQFVDGSFLHLQTAGSGEAVEGTWQRARYKAEILAHPLYEQLLSAHVACLRIATPVDQLPRIDAQLAQSQQVVAKYSVMGGQMMAGDEKELDQFMTHYVLLLCSFKEQLQQHVRVHAMEAVMACWELEQSLQSLTGVSPGEGTGATMSDDDEDDDQADGETNFYDGSFDGSDNMGFGPLVPTESERSLMERVRQELKHELKNGYKEKIVDIREEILRKRRAGKLPGDTTSTLKAWWQSHAKWPYPTEDDKARLVQETGLQLKQINNWFINQRKRNWHSNPSSSSTLKSKRKRWV
>Peq022474 fragScaff_scaffold_775: 340226-356434 FORWARD LENGTH=301
MENWSGGNNPLMIMPLLSSTAAGSTNPLILHHQPPPPPPSDGYDSTLIKAKIISHPQYPRLLSAYVNLHKVGAPPEVVARLEEACASSYISSSGGGGGEDPALDQFMEAYCEMLTKYEQELSKPFKEALLFLSRIDSQFKSLSLSLPPAPSQVGGELEKNGSSEDDIELCDNFVNPEAGDRELKGQLLRKYSGYLGSLKQEFLKKRKKGKLPKEARQQLLDWWARHYKWPYPSESQKVALAESTGLDQKQINNWFINQRKRHWKPSEEMQFVVMDASHPHYFMDGGFAGGNPFAIDCTPLL
>Peq027115 fragScaff_scaffold_1568: 21906-23033 FORWARD LENGTH=240
MRCTAYHRPPISRRRKNTLDSHRRRRLRRRCGRRRRNENQNCFSSPLSPSTRSLHLLEANIDCQKLGAPPDIVSLLEDIRRENAGGERGAASSLMLGSDPELDEFMEMYCDVLVKYRRDLERPFDEATAFLNTMEIQLSDLCKPTCRAALGPYVSGKQAVLSLSISIIALGSMWEERENHENAIVMATLFGHAVEMKLLCSICRCSSYSFLSYFAILQSLASKFLVFGAKFMNLIHTSDS
>Peq001326 fragScaff_scaffold_1009: 32643516-32660825 REVERSE LENGTH=324
MEEFLHLGGSSTRTPFTFSSPAGNSFYGVRNQNPNLNANTPKLEPGSSTHYSTDAESIKAKIISHPQYPALLNAYMDCQKVGAPPEVVARLSTVARELEARQLASPSGCRRGAPADPELDQFMEAYCNMLVKYKEELTRPVQEAMDFLRKVESQLNSLTNGVTVPFFTSDEKCEGVVSSEEDQDGSGAEAEAEVPEIDPRAEDKELKLHLLKKYSGYLSSLRQELSKKKKKGKLPKDARQKLLNWWELHYKWPYPSETEKIALSESTGLDQKQINNWFINQRKRHWKPSEDMQFVVMDSFHPQNAAALYMGGQFLADGNYRFGP
>Ash008116 fragScaff_scaffold_129: 1857853-1865642 FORWARD LENGTH=286
MPPCGDPHRSPPPHRRPALPLPPPPPLLRRPPPPPPLPAGEARPRQLPRQPIPLDLRSAFFSFLPSIRSTKTLTSSTIRTDSHPLIKSLFIFQTQYLLMLCSFREQLQQHVRVHAVEAVMACREIEQSLHDLTGVTLEEGTGATMSDEEDDHQMDCPLDPMMDGHDLMGFGPLLPTESERSLMERVRQELKLELKQGFRSRIEDVREEILRKRRAGKLPGDTTSVLKQWWQQHAKWPYPTEDDKAKLVEETGLQLKQINNWFINQRKRNWHNNSQSATSLKSKRKR
>Ash015432 original_scaffold_2545: 790906-797965 REVERSE LENGTH=928
MSIIYRLIMGSRSHSPRSFTLLSLLPVLHGSRRRPTSTPITAGLVSHLHQKGSSALCRRGILERVSSLHQREAYRVSPVRHSPDRELRRSPTADSSPFSLRCLRCFSSPFSLNPYSSSFAFGLCFKSFTSLAREKVLSASPTHNGSTRSNVCHHGIELPHLIPSGEHRVEKFDIQLVDPDLWRVTFGVSYSSSGMEDRLEKSSDYCEEDANEYGITHDDSVVGESLDFDAIDDLRVQKQLFYKLDKGSKEYEECSFRFHRKKSSKKKHEKQSQRKLVEECKKIKFSDAKPFSGCPKGKVKHRPSVLKTLDTVMNKEVTSMVAKKVRTPTFNQLTDPYHLPFCLDIFITKGSVRACVIHRVTSKVVAVAHSISKDMKFDLTSKKDATACAAVGEILAQRA…
>Ash012303 fragScaff_scaffold_115: 183176-219883 REVERSE LENGTH=279
MEELYGLHPNAGFAAEDLPGLIASAGYGALAGDGVEGLVGDMKARIASHPRYPRLLEAYIDCQKVGAPPEIATVLEDIRREKGAAADEGLGSGADPELDEFMETYCGVLRKYRSDLARPFDEATTFLNAVEVQLSELCRPPSRAPIPANCEPDDVVGSSEEELSGGEGEEYKGEDRDLKDKLLRKYSGYLSSLKKEFSKKKKKGKLPKEARQILLDWWTTHYKWPYPTEADKTSLAESTGLDPKQINNWFINQRKRHWKPSENMPFAIMDSDPPLTAGD
>Ash017164 original_scaffold_1657: 1285334-1286008 REVERSE LENGTH=314
MEGWSGGNPNGGGGLSPLMIMPATGSNPIFFPPPPAAAAAGVDFDASVIKAKIMSHPYYPRLLSAYVNCHKVGAPPEVVARLEEACAASMISSNTGGNGSAAAGGEDPALDQFMEAYCEMLTKYEQELSKPFKEAMIFLSRIDAQFKSLSLSHPSPPHPPQVCGEYDKNGSSEEDVDLCDNFIDPQAEERELKGQLLRRYSGYLGSLKQEFLKKRKKGKLPKEARQQLLDWWTRHYKWPYPSESQKLALAESTGLDQKQINNWFINQRKRHWKPSEEMQFVVMDAANPHYFLDAGGVGGLAGNPFALDCTPALL
>Ash004050 fragScaff_scaffold_154: 301883-302980 FORWARD LENGTH=362
MDDFSPLGGFNQQRGGHEDYMYSILSSPSSSHTLKPGSLVAAPAATCSPPAVASASSSQSALGSSGKPPPDADAIKARIISHPHYPNLVGAYMNCHKVGAPPEVAAQLSTIAGELELRQPAVSGSNDPELDQFMEAYYHMLVKYREELARPLDEAADFLRRVESQLNSVTGGSPRLHCSAGNSCYNHRPPFYFKYVYIDLEVEGYRMRLTMEFPSHHGGEQWKTLVKCFDFEDDLGKTGESLSEDDQLDCCAGETTFEAEDDPRELSKKKKKGKLPREARQKLLSWWELHQKWPYPSESEKIALAESTGLDQKQINNWFINQRKRHWKPPEDMQFMVLDGYHNQQNAASFYMDDGSMYRLGP
>AtKNATM AT1G14760.1 Chr1:5084688-5085213 REVERSE LENGTH=142
MDVKKDENSILENMKQEINHSLKEEAQEEEEILKKRISSHPLYGLLLHSHLNCLKVCSGDFDSPEIMNTADDLALSKLSLHPDSSSEATSSELDQFMVLF
FFSPCQNIFTQQKTTFHVLLFFPLQINLTFKYSKFILPRKKQ
>AtKNAT6 AT1G23380.2 Chr1:8297499-8302492 REVERSE LENGTH=329
MDGMYNFHSAGDYSDKSVLMMSPESLMFPSDYQALLCSSAGENRVSDVFGSDELLSVAVSALSSEAASIAPEIRRNDDNVSLTVIKAKIACHPSYPRLLQ
AYIDCQKKQVGAPPEIACLLEEIQRESDVYKQEVVPSSCFGADPELDEFMETYCDILVKYKSDLARPFDEATCFLNKIEMQLRNLCTGVESARGVSEDGV
ISSDEELSGGDHEVAEDGRQRCEDRDLKDRLLRKFGSRISTLKLEFSKKKKKGKLPREARQALLDWWNLHYKWPYPTEGDKIALADATGLDQKQINNWFI
NQRKRHWKPSENMPFAMMDDSSGSFFTEE
>AtSTM AT1G62360.1 Chr1:23058796-23061722 REVERSE LENGTH=382
MESGSNSTSCPMAFAGDNSDGPMCPMMMMMPPIMTSHQHHGHDHQHQQQEHDGYAYQSHHQQSSSLFLQSLAPPQGTKNKVASSSSPSSCAPAYSLMEIH
HNEIVAGGINPCSSSSSSASVKAKIMAHPHYHRLLAAYVNCQKVGAPPEVVARLEEACSSAAAAAASMGPTGCLGEDPGLDQFMEAYCEMLVKYEQELSK
PFKEAMVFLQRVECQFKSLSLSSPSSFSGYGETAIDRNNNGSSEEEVDMNNEFVDPQAEDRELKGQLLRKYSGYLGSLKQEFMKKRKKGKLPKEARQQLL
DWWSRHYKWPYPSEQQKLALAESTGLDQKQINNWFINQRKRHWKPSEDMQFVVMDATHPHHYFMDNVLGNPFPMDHISSTML
>AtKNAT7 AT1G62990.1 Chr1:23337468-23340348 FORWARD LENGTH=291
MQEAALGMMGATVGGDGDTAVVAEQNRQLKGEIATHPMYEQLLAAHVACLRVATPIDQLPIIEAQLSQSHHLLRSYASTAVGYHHDRHELDNFLAQYVMV
LCSFKEQLQQHVRVHAVEAVMACREIENNLHSLTGATLGEGSGATMSEDEDDLPMDFSSDNSGVDFSGGHDMTGFGPLLPTESERSLMERVRQELKLELK
QGFKSRIEDVREEIMRKRRAGKLPGDTTTVLKNWWQQHCKWPYPTEDDKAKLVEETGLQLKQINNWFINQRKRNWHNNSHSLTSLKSKRKH
>AtKNAT2 AT1G70510.1 Chr1:26576635-26582145 FORWARD LENGTH=310
MDRMCGFRSTEDYSEKATLMMPSDYQSLICSTTGDNQRLFGSDELATALSSELLPRIRKAEDNFSLSVIKSKIASHPLYPRLLQTYIDCQKVGAPMEIAC
ILEEIQRENHVYKRDVAPLSCFGADPELDEFMETYCDILVKYKTDLARPFDEATTFINKIEMQLQNLCTGPASATALSDDGAVSSDEELREDDDIAADDS
QQRSNDRDLKDQLLRKFGSHISSLKLEFSKKKKKGKLPREARQALLDWWNVHNKWPYPTEGDKISLAEETGLDQKQINNWFINQRKRHWKPSENMPFDMM
DDSNETFFTE
>AtKNAT1 AT4G08150.1 Chr4:5147969-5150610 REVERSE LENGTH=398
MEEYQHDNSTTPQRVSFLYSPISSSNKNDNTSDTNNNNNNNNSSNYGPGYNNTNNNNHHHQHMLFPHMSSLLPQTTENCFRSDHDQPNNNNNPSVKSEAS
SSRINHYSMLMRAIHNTQEANNNNNDNVSDVEAMKAKIIAHPHYSTLLQAYLDCQKIGAPPDVVDRITAARQDFEARQQRSTPSVSASSRDPELDQFMEA
YCDMLVKYREELTRPIQEAMEFIRRIESQLSMLCQSPIHILNNPDGKSDNMGSSDEEQENNSGGETELPEIDPRAEDRELKNHLLKKYSGYLSSLKQELS
KKKKKGKLPKEARQKLLTWWELHYKWPYPSESEKVALAESTGLDQKQINNWFINQRKRHWKPSEDMQFMVMDGLQHPHHAALYMDGHYMGDGPYRLGP
>AtKNAT5 AT4G32040.1 Chr4:15494127-15496009 FORWARD LENGTH=383
MSFNSSHLLPPQEDLPLRHFTDQSQQPPPQRHFSETPSLVTASFLNLPTTLTTADSDLAPPHRNGDNSVADTNPRWLSFHSEMQNTGEVRSEVIDGVNAD
GETILGVVGGEDWRSASYKAAILRHPMYEQLLAAHVACLRVATPVDQIPRIDAQLSQLHTVAAKYSTLGVVVDNKELDHFMSHYVVLLCSFKEQLQHHVC
VHAMEAITACWEIEQSLQSLTGVSPSESNGKTMSDDEDDNQVESEVNMFDGSLDGSDCLMGFGPLVPTERERSLMERVKKELKHELKQGFKEKIVDIREE
IMRKRRAGKLPGDTTSVLKEWWRTHSKWPYPTEEDKAKLVQETGLQLKQINNWFINQRKRNWNSNSSTSSTLTKNKRKRTGKS
>AtKNAT4 AT5G11060.1 Chr5:3510408-3512967 FORWARD LENGTH=393
MAFHNNHFNHFTDQQQHQPPPPPQQQQQQHFQESAPPNWLLRSDNNFLNLHTAASAAATSSDSPSSAAANQWLSRSSSFLQRGNTANNNNNETSGDVIED
VPGGEESMIGEKKEAERWQNARHKAEILSHPLYEQLLSAHVACLRIATPVDQLPRIDAQLAQSQNVVAKYSTLEAAQGLLAGDDKELDHFMTHYVLLLCS
FKEQLQQHVRVHAMEAVMACWEIEQSLQSFTGVSPGEGTGATMSEDEDEQVESDAHLFDGSLDGLGFGPLVPTESERSLMERVRQELKHELKQGYKEKIV
DIREEILRKRRAGKLPGDTTSVLKSWWQSHSKWPYPTEEDKARLVQETGLQLKQINNWFINQRKRNWHSNPSSSTVSKNKRRSNAGENSGRDR
>AtKNAT3 AT5G25220.1 Chr5:8736208-8738115 FORWARD LENGTH=431
MAFHHNHLSQDLSFNHFTDQHQPPPPQPPPPPPQQQQHFQEAPPPNWLNTALLRSSDNNNNFLNLHTATANTTTASSSDSPSSAAAAAAANQWLSRSSSF
LQRNNNNNASIVGDGIDDVTGGADTMIQGEMKTGGGENKNDGGGATAADGVVSWQNARHKAEILSHPLYEQLLSAHVACLRIATPVDQLPRIDAQLAQSQ
HVVAKYSALGAAAQGLVGDDKELDQFMTHYVLLLCSFKEQLQQHVRVHAMEAVMACWEIEQSLQSLTGVSPGEGMGATMSDDEDEQVESDANMFDGGLDV
LGFGPLIPTESERSLMERVRQELKHELKQGYKEKIVDIREEILRKRRAGKLPGDTTSVLKAWWQSHSKWPYPTEEDKARLVQETGLQLKQINNWFINQRK
RNWHSNPSSSTVLKNKRKSNAGDNSGRERFA
>LOC_Os01g19694.1 OSH6 Chr1: 11166948-11167243 FORWARD LENGTH=301
MEDLYSIHPGISRVGGAASEASGVGVVVGGGGGSSSSDLTELMKAQIAGHPRYPTLLSAYIECRKVGAPPEVASLLKEIGRERRAGGGGGGAGQIGVDPELDEFMEAYCRVLVRYKEELSRPFDEAASFLSSIQTQLSNLCSGATSPPATTATHSDEMVGSSDEDQCSGETDMLDIGQEQSSRLADHELKEMLLKKYSGCLSRLRSEFLKKRKKGKLPKDARSALLEWWNTHYRWPYPTEEDKLRLAARTGLDPKQINNWFINQRKRHWKPSDGMRFALMEGVAGGSSGTTLYFDTGTIGP
>LOC_Os02g08544.1 HOS58 Chr2: 4625395-4625566 FORWARD LENGTH=313
MAFHYPDHGLAMDPSSAAASSPNPSFSPGGGGGGGVGGGEREKAAVAAHPLYERLLEAHVACLRVATPVDQLPRIDAQIAARPPPLAAASAAAAAGGPSGGEELDLFMTHYVLLLCSFKEQLQQHVRVHAMEAVMGCWELEQSLQSLTGASPGEGTGATMSDDEDNQVDSEANMFDGNDGSDGMGFGPLMLTEGERSLVERVRHELKNELKQGYKEKLVDIREEILRKRRAGKLPGDTASILKAWWQAHSKWPYPTEDDKARLVQETGLQLKQINNWFINQRKRNWHSNPASSGEKTKKKRNVTGDGGAEQSW
>LOC_Os03g03164.2 HOS66 Chr3: 1340052-1340245 FORWARD LENGTH=314
MQGGDHGGMEMGVGSFTGGGGGGECSSSSATAAAAAAAAAAAAAAEAEERQLLKGEIAVHPLCEQLVAAHVGCLRVATPIDHLPLIDAQLAQSSGLLHSYAAHHRPFLSPHDKQELDSFLAQYMMLLCSFREQLQQHVRVHAVEAVMACREIEQSLQDLTGATLEEGTGATMSEDEDETAPMLEGPMDMGSDGHDLMGFGPLMPTDSERSLMERVRQELKIELKQGFKSRIEDVREEILRKRRAGKLPGDTTTILKQWWQQHSKWPYPTEDDKAKLVEETGLQLKQINNWFINQRKRNWHNNSQTSTLKSKRKR
>LOC_Os03g51690.2 HOS66 Chr3: 29605966-29606861 REVERSE LENGTH=361
MEEISHHFGVVGASGVHGGHQHQHHHHPWGSSLSAIVAPPPPPQLQQQQTQAGGMAHTPLTLNTAAAAVGNPVLQLANGSLLDACGKAKEASASASYAADVEAIKAKIISHPHYSSLLAAYLDCQKVGAPPEVAARLTAVAQDLELRQRTALGVLGAATEPELDQFMEAYHEMLVKYREELTRPLQEAMEFLRRVETQLNTLSISGRSLRNILSSGSSEEDQEGSGGETELPEIDAHGVDQELKHHLLKKYSGYLSSLKQELSKKKKKGKLPKDARQQLLNWWELHYKWPYPSESQKVALAESTGLDLKQINNWFINQRKRHWKPSDEMQFVMMDGYHPTNAAAFYMDGHFINDGGLYRLG
>LOC_Os03g47022.1 HOS66 Chr3: 26586156-26585499 REVERSE LENGTH=166
MEQQLPLLAPDSKAATSSPLCLTLDNPTSTSTSPAVPSSAPPPAAALEPSRQSFHERETDAIKAKIMSHPLYPALLRAFIDCQKVGAPPEVVGRLSALAGELDSRAEDRYLQGQSSDPELDEFMETYIDMLVSYRQELTRPIQEADQFFRNMEAQIDSFTLEMCSF
>LOC_Os03g47042.1 HOS66 Chr3: 26609957-26609135 REVERSE LENGTH=194
MEQLHLLLASGGGSKASTTITPFCLARDHASTSSPSPAAVAAPAPPPEATSGSEQSIHGSGTGLQSSEAMIKAKIMSHPLYPSLLRAFVDCKKVGAPPEVVGRLSSLAVVTDVPQYSGDRCLPAQQPAADPELDQFMETYCYMLTRYGQELARPIQEAEEFFRGIEEQIDSLALGAYTRTICQLIIGFSLFRSE
>LOC_Os03g51710.1 OSH3 Chr3: 29632005-29632289 REVERSE LENGTH=377
MEELEGHRGEGRLPPPPPLLPFPKVSVQVYTVPSSSTAASAAAAGGARQAVAPATRDGGDGGGRAAGVLDDPVKARIVSHPRYHRLLAAFLDCHKVGCPAEAAEEIAAAARVREARQRAAAAASRMPPAPEDPELDQFMVCSIMKELKLVTEDYCKLLVECKEELSRPLQEAEEFLRTVESELNSINSGPPLTALISESKAGLDSSDDDEHEDGSGMEMMEAAEDEDLGIIDPRSDDKALKRHLLRKYSGYLGGLRKELSKKRKKGKLPKEARQKLLTWWELHYRWPNPSEMEKIALAESTGLEQKQINNCFINQRKRHWKPTEEMEFAVMEAYHHQSTDAAAAFYVDVDARLVGATAAAPASAVYTARPDHGVWRA
>LOC_Os03g56110.1 OSH43 Chr3: 31964582-31964877 FORWARD LENGTH=341
MESFASLAGGGSSSTTARLPELISPENPDHISPPPLLYQLLAGPESSARQHGHDGHHHGGGGGEAAAAAVQGQVSPAGAEAAVKAEIMSHPQYSALLAAYLGCKKVGAPPDVLTKLTAVPAAQQLDEADGHPRRRHEPQRDDDPDQLDQFMDAYCSMLTRYREELERPILEAAEFFSRVETQLDSLAESNCEGTGSSEEEQDPSDKQLKHQLLRKYGGSLGDLRQVFSKRTKKGKLPKEARQKLLHWWELHYKWPYPSEMEKMTLAQTTGLDQKQINNWFINQRKRHWKPTPVAGTAFPTMEAAGGGFRHSGHGGGLAAAAALPLYMGRPFVVDGMYRLGS
>LOC_Os03g56140.1 OSH43 Chr3: 31986702-31987010 FORWARD LENGTH=385
MESFASLAGGGSSSTTARLPELIPPENPDRISPPPLLYQLLAGSASSARHGHGHHHGGGGGAAAAAVQGLQVSPAGAEAAMKAEIMSHPQYSALLAAYLGCKKVGAPPDVLTKLTAVPAAQQQLDAADGHPRRRHEPRRDDDVPDHQLDQFMHADEVQGGAGAADPGSRGVLQLDSIADSNCEGTGSSEEEQDTSCPEAEEIDPSDKQLKHQLLMKYGGSLGDLRQAFSKRTKKGKLPKEARLKLLHWWELHYDKWPYPSVRTHIYASHLINSTTFFCTKLDLMKMRELLGCTCVYEQEVEKMTLAQTTGLDQKQISNWFINQRKRHWKPTPVAGMTFPTVEAAGGGFRHSGHDGGLAAAAAAAALPLYMGSWPFVVDGMYRLGS
>LOC_Os05g03884.1 OSH71 Chr5: 1730108-1730338 REVERSE LENGTH=311
MEDLYSIHPGISRGGGGGGGGAASEASGVAGGGSSPPHPPPPATTAAAADLTELMKAQIAGHPSYPSLLSAYIECRKVGAPPEVTTLLEEIGREGRGGGGGATAGGEIGLDPELDEFMETYCRVLERYKEELTRPFDEAASFLTGIHTQLASLCGGAPPPTDNSDEMVGSSEDEPCSGDADAADFGQEHSSRLADHELKEMLLKKYSGCLSRLRSEFLKKRKKGKLPKDARSALMDWWNTHYRWPYPTEEDKVRLAAMTGLDPKQINNWFINQRKRHWKPSEDMRFALMEGVTGGSSSGTTLYFDTGTIGP
>LOC_Os06g43860.1 HOS59/Oskn1 Chr6: 26414382-26414835 REVERSE LENGTH=323
MAFHYQDHALAMDAAAAAAETGGHHHPGFVGAGGVVGGGGGGGWEREKAAIAAHPLYERLLEAHVACLRVATPVDQLPRIDAQIAARPPPLAAATAAAAAAAAGGAPSGGEELDLFMTHYVLLLCSFKEQLQQHVRVHAMEAVMACWELEQTLQSLTGASPREGSGATMSDDEDNQVDSESNMFDGNDGSDGMGFGPLMLTEGERSLVERVRQELKHELKQGYREKLVDIREEILRKRRAGKLPGDTASTLKAWWQAHSKWPYPTEEDKARLVQETGLQLKQINNWFINQRKRNWHSNPASSSSDKSKRKRSNAGDGKAEQSW
>LOC_Os07g03770.1 OSH15/Oskn3 355 Chr7: 1566064-1566253	FORWARD LENGTH=355
MDQSFGNLGGGGGAGGSGKAAASSFLQLPLSTAAAATAYYGTPLALHQAAAAAGPSQYHGHGHPHHGGGHHHSKHGGAGGGEISAAEAESIKAKIMAHPQYSALLAAYLDCQKVGAPPEVLERLTATAAKLDARPPGRHDARDPELDQFMEAYCNMLAKYREELTRPIDEAMEFLKRVESQLDTIAGGAHGGGAGSARLLLADGKSECVGSSEDDMDPSGRENEPPEIDPRAEDKELKFQLLKKYSGYLSSLRQEFSKKKKKGKLPKEARQKLLHWWELHYKWPYPSETEKIALAESTGLDQKQINNWFINQRKRHWKPSEDMPFVMMEGFHPQNAAALYMDGPFMADGMYRLGS
>LOC_Os08g19650.1 OSH1/Oskn2 Chr8: 11758701-11759068 FORWARD LENGTH=278
MGGGGEADAARCKAEILAHPLYEQLLSAHVACLRIATPVDQLPRIDAQLAQSQGVVAKYSALAAAAAGDDGRELDQFMTHYVLLLCSFKEQLQQHVRVHAMEAVMACWELEQNLQSLTGASPGEGTGATMSDGEDDQADSEANMYDPSLDGADNMGFGLPTESERSLMERVRQELKHELKQGYKEKLIDIREEILRKRRAGKLPGDTTSTLKAWWQSHAKWPYPTEEDKARLVQETGLQLKQINNWFINQRKRNWHSNPSSSTSVKTKRKSNAGDNNS
