# Supplementary material for: Genome-Wide Identification and Expression Pattern Analysis of KNOX Gene Family in Orchidaceae
Source: Front Plant Sci. 2022 May 27;13:901089. doi: 10.3389/fpls.2022.901089 (PMC9197187; doi:10.3389/fpls.2022.901089)
Supplement: Supplementary file 3 [file Data_Sheet_3.xlsx]

## Sheet: Supplementary Table 4
Supplementary Table 4. Cis-elements identified in the promotor region
JL001208	CAT-box	GCCACT	599	6	-	meristem expression
JL001208	CGTCA-motif	CGTCA	1315	5	+	MeJA-responsiveness
JL001208	MRE	AACCTAA	1890	7	+	light responsiveelement
JL001208	ARE	AAACCA	666	6	-	anaerobic induction
JL001208	ARE	AAACCA	924	6	-	anaerobic induction
JL001208	ARE	AAACCA	1087	6	+	anaerobic induction
JL001208	G-box	CACGAC	884	6	+	light responsive element
JL001208	G-box	CACGTC	1469	6	+	light responsive element
JL001208	I-box	gGATAAGGTG	626	9	+	light responsive element
JL001208	TC-rich repeats	GTTTTCTTAC	125	9	+	defense and stress responsiveness
JL001208	TC-rich repeats	GTTTTCTTAC	1164	9	+	defense and stress responsiveness
JL001208	AE-box	AGAAACAA	505	8	-	moduleforlightresponse
JL001208	MBS	CAACTG	1407	6	-	light responsive element
JL001208	ABRE	AACCCGG	1018	7	+	abscisic acid responsiveness
JL001208	ABRE	ACGTG	1469	5	-	abscisic acid responsiveness
JL001208	TCT-motif	TCTTAC	129	6	+	light responsive element
JL001208	TCT-motif	TCTTAC	498	6	+	light responsive element
JL001208	TCT-motif	TCTTAC	1070	6	+	light responsive element
JL001208	TCT-motif	TCTTAC	1637	6	-	light responsive element
JL001208	GT1-motif	GGTTAAT	580	7	+	light responsive element
JL001208	GT1-motif	GGTTAAT	1221	7	+	light responsive element
JL001208	GT1-motif	GGTTAA	1888	6	-	light responsive element
JL001208	TGACG-motif	TGACG	1315	5	-	MeJA-responsiveness
JL001208	Box 4	ATTAAT	327	6	+	light responsive element
JL001208	Box 4	ATTAAT	381	6	+	light responsive element
JL001208	Box 4	ATTAAT	428	6	+	light responsive element
JL001208	Box 4	ATTAAT	637	6	+	light responsive element
JL001208	Box 4	ATTAAT	1272	6	-	light responsive element
JL001208	Box 4	ATTAAT	1456	6	-	light responsive element
JL001208	Box 4	ATTAAT	1565	6	-	light responsive element
JL001208	Box 4	ATTAAT	1660	6	-	light responsive element
JL001208	GA-motif	ATAGATAA	193	8	-	light responsive element
JL001725	TCCC-motif	TCTCCCT	520	7	+	light responsive element
JL001725	GA-motif	ATAGATAA	907	8	+	light responsive element
JL001725	Box 4	ATTAAT	893	6	+	light responsive element
JL001725	Box 4	ATTAAT	946	6	+	light responsive element
JL001725	Box 4	ATTAAT	1293	6	-	light responsive element
JL001725	Box 4	ATTAAT	1455	6	-	light responsive element
JL001725	Box 4	ATTAAT	1951	6	-	light responsive element
JL001725	GT1-motif	GGTTAAT	1190	7	+	light responsive element
JL001725	GT1-motif	GGTTAA	1724	6	+	light responsive element
JL001725	GT1-motif	GGTTAA	1726	6	-	light responsive element
JL001725	TCT-motif	TCTTAC	876	6	+	light responsive element
JL001725	TCT-motif	TCTTAC	1168	6	+	light responsive element
JL001725	ABRE	ACGTG	416	5	-	abscisic acid responsiveness
JL001725	ABRE	CACGTG	757	6	+	abscisic acid responsiveness
JL001725	ABRE	ACGTG	758	5	+	abscisic acid responsiveness
JL001725	MRE	AACCTAA	1721	7	-	light responsive element
JL001725	CAT-box	GCCACT	573	6	+	meristem expression
JL001725	G-box	TAACACGTAG	413	9	+	light responsive element
JL001725	G-box	TACGTG	416	6	-	light responsive element
JL001725	G-box	CACGAC	434	6	-	light responsive element
JL001725	G-box	CACGTG	757	6	+	light responsive element
JL001725	ARE	AAACCA	501	6	+	anaerobic induction
JL001725	G-Box	CACGTG	757	6	+	light responsive element
JL005106	Box 4	ATTAAT	1272	6	-	light responsive element
JL005106	Box 4	ATTAAT	1791	6	-	light responsive element
JL005106	GARE-motif	TCTGTTG	1916	7	-	gibberellin-responsiveelement
JL005106	circadian	CAAAGATATC	644	9	-	circadian control
JL005106	LTR	CCGAAA	270	6	-	low-temperature responsiveness
JL005106	MBS	CAACTG	874	6	-	drought-inducibility
JL005106	AE-box	AGAAACTT	633	8	-	light responsive element
JL005106	AE-box	AGAAACAA	1694	8	+	light responsive element
JL005106	ARE	AAACCA	1992	6	+	anaerobic induction
JL005106	G-box	CACGAC	68	6	-	light responsive element
JL005106	TCA-element	CCATCTTTTT	608	9	-	salicylic acid responsiveness
JL005106	AuxRE	TGTCTCAATAAG	619	11	+	auxin-responsive element
JL017566	ARE	AAACCA	1646	6	+	anaerobic induction
JL017566	ARE	AAACCA	1686	6	-	anaerobic induction
JL017566	ARE	AAACCA	1701	6	+	anaerobic induction
JL017566	ARE	AAACCA	1787	6	-	anaerobic induction
JL017566	ARE	AAACCA	1794	6	-	anaerobic induction
JL017566	ARE	AAACCA	1841	6	+	anaerobic induction
JL017566	G-box	TAACACGTAG	821	9	-	light responsive element
JL017566	ATC-motif	TGCTATCCA	892	9	-	light responsive element
JL017566	ACE	CTAACGTATT	1970	9	+	light responsive element
JL017566	MRE	AACCTAA	557	7	-	light responsive element
JL017566	GT1-motif	GGTTAA	1691	6	-	light responsive element
JL017566	Box 4	ATTAAT	753	6	+	light responsive element
JL017566	Box 4	ATTAAT	1773	6	-	light responsive element
JL017566	Box 4	ATTAAT	1872	6	-	light responsive element
JL017566	circadian	CAAAGATATC	1302	9	+	circadiancontrol
JL017566	AE-box	AGAAACTT	261	8	-	moduleforlightresponse
JL017566	P-box	CCTTTTG	273	7	-	gibberellin-responsiveelement
JL017566	MBS	CAACTG	535	6	-	drought-inducibility
JL017566	MBS	CAACTG	802	6	+	drought-inducibility
JL019263	TGACG-motif	TGACG	1182	5	+	MeJA-responsiveness
JL019263	TGACG-motif	TGACG	1627	5	+	MeJA-responsiveness
JL019263	GT1-motif	GGTTAA	141	6	-	light responsive element
JL019263	GT1-motif	GGTTAA	668	6	-	light responsive element
JL019263	TCCC-motif	TCTCCCT	1801	7	+	light responsive element
JL019263	circadian	CAAAGATATC	416	9	+	circadiancontrol
JL019263	LTR	CCGAAA	81	6	+	low-temperature responsiveness
JL019263	LTR	CCGAAA	608	6	+	low-temperature responsiveness
JL019263	LTR	CCGAAA	1161	6	+	low-temperature responsiveness
JL019263	chs-CMA2c	ATATACGTGAAGG	350	12	-	light responsive element
JL019263	ARE	AAACCA	1597	6	+	anaerobic induction
JL019263	CGTCA-motif	CGTCA	1182	5	-	MeJA-responsiveness
JL019263	CGTCA-motif	CGTCA	1627	5	-	MeJA-responsiveness
JL019263	MRE	AACCTAA	109	7	+	light responsive element
JL019263	MRE	AACCTAA	636	7	+	light responsive element
JL019263	ATCT-motif	AATCTAATCC	466	9	+	light responsive element
JL023161	Gap-box	CAAATGAA(A/G)A	1388	9.5	-	light responsive element
JL023161	G-Box	CACGTT	1474	6	-	light responsive element
JL023161	G-box	CACGAC	301	6	-	light responsive element
JL023161	G-box	TAACACGTAG	716	9	-	light responsive element
JL023161	I-box	cGATAAGGCG	35	9	+	light responsive element
JL023161	I-box	gGATAAGGTG	677	9	-	light responsive element
JL023161	CGTCA-motif	CGTCA	169	5	+	MeJA-responsiveness
JL023161	CGTCA-motif	CGTCA	175	5	+	MeJA-responsiveness
JL023161	CGTCA-motif	CGTCA	184	5	+	MeJA-responsiveness
JL023161	CGTCA-motif	CGTCA	650	5	-	MeJA-responsiveness
JL023161	MRE	AACCTAA	421	7	-	light responsive element
JL023161	MRE	AACCTAA	439	7	-	light responsive element
JL023161	chs-CMA1a	TTACTTAA	1482	8	-	light responsive element
JL023161	chs-CMA1a	TTACTTAA	1507	8	+	light responsive element
JL023161	TCT-motif	TCTTAC	1505	6	+	light responsive element
JL023161	ABRE	ACGTG	1475	5	+	abscisic acid responsiveness
JL023161	Box 4	ATTAAT	1014	6	-	light responsive element
JL023161	Box 4	ATTAAT	1138	6	-	light responsive element
JL023161	TGACG-motif	TGACG	169	5	-	MeJA-responsiveness
JL023161	TGACG-motif	TGACG	175	5	-	MeJA-responsiveness
JL023161	TGACG-motif	TGACG	184	5	-	MeJA-responsiveness
JL023161	TGACG-motif	TGACG	650	5	+	MeJA-responsiveness
JL023161	TATC-box	TATCCCA	957	7	-	gibberellin-responsiveness
JL023161	TCCC-motif	TCTCCCT	482	7	-	light responsive element
JL023161	P-box	CCTTTTG	218	7	+	gibberellin-responsiveelement
JL023161	P-box	CCTTTTG	1345	7	-	gibberellin-responsiveelement
JL023161	AE-box	AGAAACAA	1616	8	-	moduleforlightresponse
JL023161	MBS	CAACTG	64	6	+	drought-inducibility
Ash004050	TGACG-motif	TGACG	768	5	+	MeJA-responsiveness
Ash004050	GA-motif	ATAGATAA	460	8	-	light responsive element
Ash004050	G-Box	CACGTT	1295	6	-	light responsive element
Ash004050	CGTCA-motif	CGTCA	768	5	-	MeJA-responsiveness
Ash004050	ABRE	TACGGTC	772	7	-	abscisic acid responsiveness
Ash004050	ABRE	ACGTG	1296	5	+	abscisic acid responsiveness
Ash004050	ABRE	ACGTG	1504	5	-	abscisic acid responsiveness
Ash004050	ARE	AAACCA	166	6	+	anaerobic induction
Ash004050	G-box	CCACGTAA	1503	8	+	light responsive element
Ash004050	G-box	TACGTG	1504	6	-	light responsive element
Ash004050	Box 4	ATTAAT	122	6	+	light responsive element
Ash004050	Box 4	ATTAAT	641	6	+	light responsive element
Ash004050	TCA-element	CCATCTTTTT	1818	9	-	salicylic acid responsiveness
Ash008116	G-box	CACGTG	1479	6	-	light responsive element
Ash008116	G-box	TACGTG	1581	6	+	light responsive element
Ash008116	Box II	TGGTAATAA	679	9	-	light responsive element
Ash008116	ABRE	CACGTG	1479	6	-	abscisic acid responsiveness
Ash008116	ABRE	ACGTG	1480	5	+	abscisic acid responsiveness
Ash008116	ABRE	ACGTG	1582	5	+	abscisic acid responsiveness
Ash008116	GT1-motif	GGTTAA	1210	6	+	light responsive element
Ash008116	circadian	CAAAGATATC	722	9	+	circadian control
Ash008116	circadian	CAAAGATATC	1666	9	-	circadian control
Ash008116	LTR	CCGAAA	185	6	+	low-temperature responsiveness
Ash008116	LTR	CCGAAA	197	6	+	low-temperature responsiveness
Ash008116	G-Box	CACGTG	1479	6	-	light responsive element
Ash008116	TATC-box	TATCCCA	1769	7	+	gibberellin-responsiveness
Ash008116	TCT-motif	TCTTAC	707	6	-	light responsive element
Ash008116	GC-motif	CCCCCG	298	6	-	anoxic specific inducibility
Ash012303	TGACG-motif	TGACG	706	5	-	MeJA-responsiveness
Ash012303	GT1-motif	GGTTAAT	1355	7	+	light responsive element
Ash012303	ARE	AAACCA	128	6	-	anaerobic induction
Ash012303	ARE	AAACCA	1127	6	-	anaerobic induction
Ash012303	ABRE	CACGTG	1721	6	-	abscisic acid responsiveness
Ash012303	ABRE	ACGTG	1722	5	+	abscisic acid responsiveness
Ash012303	ABRE	GACACGTGGC	1827	9	-	abscisic acid responsiveness
Ash012303	ABRE	CACGTG	1829	6	-	abscisic acid responsiveness
Ash012303	ABRE	ACGTG	1830	5	+	abscisic acid responsiveness
Ash012303	ABRE	CACGTG	1860	6	-	abscisic acid responsiveness
Ash012303	ABRE	ACGTG	1861	5	+	abscisic acid responsiveness
Ash012303	G-Box	CACGTG	1721	6	-	light responsive element
Ash012303	G-Box	CACGTG	1829	6	-	light responsive element
Ash012303	G-Box	CACGTG	1860	6	-	light responsive element
Ash012303	CGTCA-motif	CGTCA	706	5	+	MeJA-responsiveness
Ash012303	chs-CMA2a	TCACTTGA	931	8	+	light responsive element
Ash012303	Box 4	ATTAAT	461	6	+	light responsive element
Ash012303	Box 4	ATTAAT	762	6	+	light responsive element
Ash012303	Box 4	ATTAAT	797	6	+	light responsive element
Ash012303	Box 4	ATTAAT	862	6	+	light responsive element
Ash012303	chs-CMA1a	TTACTTAA	903	8	-	light responsive element
Ash012303	G-box	CACGTG	1721	6	-	light responsive element
Ash012303	G-box	ACACGTGGC	1827	9	-	light responsive element
Ash012303	G-box	CACGTG	1829	6	-	light responsive element
Ash012303	G-box	CACGTG	1860	6	-	light responsive element
Ash015432	ACA-motif	AATTACAGCCATT	640	12	-	light responsive element
Ash015432	GC-motif	CCCCCG	1802	6	-	anoxic specific inducibility
Ash015432	G-box	TACGTG	125	6	-	light responsive element
Ash015432	G-box	TACGTG	736	6	+	light responsive element
Ash015432	G-box	GCCACGTGGA	1641	9	-	light responsive element
Ash015432	G-box	CACGTG	1643	6	-	light responsive element
Ash015432	G-box	ACACGTG(G/t)CACC	1680	10.5	-	light responsive element
Ash015432	G-box	tgACACGTGGCA	1682	11	-	light responsive element
Ash015432	G-box	ACACGTGGC	1683	9	-	light responsive element
Ash015432	G-box	CACGTG	1685	6	-	light responsive element
Ash015432	G-box	CAGACGTGGCA	1791	10	-	light responsive element
Ash015432	G-box	CACGTC	1794	6	+	light responsive element
Ash015432	Box II	CCACGTGGC	1642	9	+	light responsive element
Ash015432	CAT-box	GCCACT	1914	6	-	meristem expression
Ash015432	Box 4	ATTAAT	77	6	+	light responsive element
Ash015432	Box 4	ATTAAT	194	6	+	light responsive element
Ash015432	Box 4	ATTAAT	1138	6	-	light responsive element
Ash015432	Box 4	ATTAAT	1383	6	-	light responsive element
Ash015432	TC-rich repeats	ATTCTCTAAC	1874	9	-	defense and stress responsiveness
Ash015432	G-Box	CACGTG	1643	6	-	light responsive element
Ash015432	G-Box	CACGTG	1685	6	-	light responsive element
Ash015432	AT1-motif	AATTATTTTTTATT	1404	14	-	light responsive element
Ash015432	ABRE	ACGTG	125	5	-	abscisic acid responsiveness
Ash015432	ABRE	ACGTG	737	5	+	abscisic acid responsiveness
Ash015432	ABRE	CACGTG	1643	6	-	abscisic acid responsiveness
Ash015432	ABRE	ACGTG	1644	5	+	abscisic acid responsiveness
Ash015432	ABRE	GCAACGTGTC	1683	9	+	abscisic acid responsiveness
Ash015432	ABRE	CACGTG	1685	6	-	abscisic acid responsiveness
Ash015432	ABRE	ACGTG	1686	5	+	abscisic acid responsiveness
Ash015432	ABRE	ACGTG	1794	5	-	abscisic acid responsiveness
Ash017164	MBS	CAACTG	1627	6	-	drought-inducibility
Ash017164	TCT-motif	TCTTAC	1037	6	+	light responsive element
Ash017164	TCT-motif	TCTTAC	1363	6	-	light responsive element
Ash017164	TGA-element	AACGAC	1767	6	-	auxin-responsive element
Ash017164	TGA-element	AACGAC	1968	6	-	auxin-responsive element
Ash017164	G-box	CACGTC	1193	6	+	light responsive element
Ash017164	G-box	CACGAC	1738	6	+	light responsive element
Ash017164	Box 4	ATTAAT	135	6	+	light responsive element
Ash017164	Box 4	ATTAAT	465	6	+	light responsive element
Ash017164	Box 4	ATTAAT	892	6	+	light responsive element
Ash017164	Box 4	ATTAAT	1399	6	-	light responsive element
Ash017164	Box 4	ATTAAT	1410	6	-	light responsive element
Ash017164	AE-box	AGAAACAA	789	8	-	light responsive element
Ash017164	AE-box	AGAAACAA	1339	8	+	light responsive element
Ash017164	TC-rich repeats	GTTTTCTTAC	1537	9	-	defense and stress responsiveness
Ash017164	CAT-box	GCCACT	278	6	-	meristem expression
Ash017164	CAT-box	GCCACT	382	6	+	meristem expression
Ash017164	ABRE	ACGTG	1193	5	-	abscisic acid responsiveness
Ash017164	ABRE	TACGGTC	1741	7	-	abscisic acid responsiveness
Ash017164	ABRE	ACGTG	1911	5	+	abscisic acid responsiveness
Ash017164	ARE	AAACCA	727	6	+	anaerobic induction
Ash017164	G-Box	CACGTT	1910	6	-	light responsive element
GL09754	MBS	CAACTG	521	6	-	drought-inducibility
GL09754	MBS	CAACTG	853	6	+	drought-inducibility
GL09754	Box 4	ATTAAT	1006	6	-	light responsive element
GL09754	GT1-motif	GGTTAA	85	6	+	light responsive element
GL09754	GT1-motif	GGTTAA	515	6	+	light responsive element
GL09754	TCT-motif	TCTTAC	1507	6	+	light responsive element
GL09754	TGA-element	AACGAC	258	6	-	auxin-responsive element
GL09754	AT1-motif	AATTATTTTTTATT	650	13	-	lightresponsivemodule
GL09754	Gap-box	CAAATGAA(A/G)A	1390	9.5	-	light responsive element
GL09754	CGTCA-motif	CGTCA	131	5	+	MeJA-responsiveness
GL09754	CGTCA-motif	CGTCA	207	5	-	MeJA-responsiveness
GL09754	CGTCA-motif	CGTCA	223	5	-	MeJA-responsiveness
GL09754	CGTCA-motif	CGTCA	500	5	-	MeJA-responsiveness
GL09754	P-box	CCTTTTG	1340	7	-	gibberellin-responsiveelement
GL09754	TATC-box	TATCCCA	949	7	-	gibberellin-responsiveness
GL09754	TC-rich repeats	GTTTTCTTAC	307	9	+	defense and stress responsiveness
GL09754	GA-motif	ATAGATAA	596	8	-	light responsive element
GL09754	AE-box	AGAAACAA	1618	8	-	moduleforlightresponse
GL09754	chs-CMA1a	TTACTTAA	1484	8	-	light responsive element
GL09754	chs-CMA1a	TTACTTAA	1509	8	+	light responsive element
GL09754	MBSI	aaaAaaC(G/C)GTTA	781	10.5	+	flavonoid biosynthetic genes regulation
GL09754	LTR	CCGAAA	40	6	-	low-temperature responsiveness
GL09754	ARE	AAACCA	305	6	-	anaerobic induction
GL09754	ARE	AAACCA	676	6	+	anaerobic induction
GL09754	ARE	AAACCA	1567	6	+	anaerobic induction
GL09754	TGACG-motif	TGACG	131	5	-	MeJA-responsiveness
GL09754	TGACG-motif	TGACG	207	5	+	MeJA-responsiveness
GL09754	TGACG-motif	TGACG	223	5	+	MeJA-responsiveness
GL09754	TGACG-motif	TGACG	500	5	+	MeJA-responsiveness
GL13304	TCCC-motif	TCTCCCT	521	7	+	light responsive element
GL13304	GA-motif	ATAGATAA	906	8	+	light responsive element
GL13304	G-Box	CACGTG	756	6	+	light responsive element
GL13304	CAT-box	GCCACT	574	6	+	meristem expression
GL13304	MRE	AACCTAA	1720	7	-	light responsive element
GL13304	circadian	CAAAGATATC	1151	9	+	circadiancontrol
GL13304	ABRE	ACGTG	414	5	-	abscisic acid responsiveness
GL13304	ABRE	CACGTG	756	6	+	abscisic acid responsiveness
GL13304	ABRE	ACGTG	757	5	+	abscisic acid responsiveness
GL13304	TCT-motif	TCTTAC	875	6	+	light responsive element
GL13304	TCT-motif	TCTTAC	1167	6	+	light responsive element
GL13304	Box 4	ATTAAT	892	6	+	light responsive element
GL13304	Box 4	ATTAAT	945	6	+	light responsive element
GL13304	Box 4	ATTAAT	1292	6	-	light responsive element
GL13304	Box 4	ATTAAT	1951	6	-	light responsive element
GL13304	G-box	TAACACGTAG	411	9	+	light responsive element
GL13304	G-box	TACGTG	414	6	-	light responsive element
GL13304	G-box	CACGTG	756	6	+	light responsive element
GL13304	GT1-motif	GGTTAAT	1189	7	+	light responsive element
GL13304	GT1-motif	GGTTAA	1723	6	+	light responsive element
GL13304	GT1-motif	GGTTAA	1725	6	-	light responsive element
GL14512	CGTCA-motif	CGTCA	1207	5	-	MeJA-responsiveness
GL14512	CGTCA-motif	CGTCA	1635	5	-	MeJA-responsiveness
GL14512	MRE	AACCTAA	662	7	+	light responsive element
GL14512	chs-CMA2c	ATATACGTGAAGG	376	12	-	light responsive element
GL14512	LTR	CCGAAA	634	6	+	low-temperature responsiveness
GL14512	LTR	CCGAAA	1186	6	+	low-temperature responsiveness
GL14512	ARE	AAACCA	1605	6	+	anaerobic induction
GL14512	TGACG-motif	TGACG	1207	5	+	MeJA-responsiveness
GL14512	TGACG-motif	TGACG	1635	5	+	MeJA-responsiveness
GL14512	TCCC-motif	TCTCCCT	1801	7	+	light responsive element
GL14512	TCT-motif	TCTTAC	645	6	-	light responsive element
GL14512	GT1-motif	GGTTAA	694	6	-	light responsive element
GL14512	Box 4	ATTAAT	289	6	+	light responsive element
GL14512	Box 4	ATTAAT	1170	6	-	light responsive element
GL14512	circadian	CAAAGATATC	442	9	+	circadiancontrol
GL17191	TGACG-motif	TGACG	675	5	+	MeJA-responsiveness
GL17191	TGACG-motif	TGACG	693	5	+	MeJA-responsiveness
GL17191	ARE	AAACCA	6	6	-	anaerobic induction
GL17191	3-AF1 binding site	TAAGAGAGGAA	1566	10	+	light responsive element
GL17191	P-box	CCTTTTG	138	7	-	gibberellin-responsiveelement
GL17191	P-box	CCTTTTG	231	7	-	gibberellin-responsiveelement
GL17191	CGTCA-motif	CGTCA	675	5	-	MeJA-responsiveness
GL17191	CGTCA-motif	CGTCA	693	5	-	MeJA-responsiveness
GL17191	CAT-box	GCCACT	336	6	-	meristem expression
GL17191	AE-box	AGAAACAA	1194	8	+	light responsive element
GL17191	SARE	TTCGACCATCTT	647	11	-	salicylic acid responsiveness
GL17191	G-Box	CACGTT	1401	6	+	light responsive element
GL17191	G-Box	CACGTT	1454	6	+	light responsive element
GL17191	ABRE	ACGTG	357	5	+	abscisic acid responsiveness
GL17191	ABRE	ACGTG	570	5	+	abscisic acid responsiveness
GL17191	ABRE	ACGTG	1401	5	-	abscisic acid responsiveness
GL17191	ABRE	ACGTG	1454	5	-	abscisic acid responsiveness
GL17191	TCT-motif	TCTTAC	53	6	-	light responsive element
GL17191	TCT-motif	TCTTAC	1920	6	-	light responsive element
GL17191	Box 4	ATTAAT	706	6	+	light responsive element
GL17191	Box 4	ATTAAT	1447	6	-	light responsive element
GL17191	G-box	CACGTC	356	6	-	light responsive element
GL17191	G-box	TACGTG	569	6	+	light responsive element
GL17191	MBS	CAACTG	282	6	-	drought-inducibility
GL17191	MBS	CAACTG	1595	6	+	drought-inducibility
GL17195	AE-box	AGAAACTT	773	8	-	moduleforlightresponse
GL17195	CGTCA-motif	CGTCA	873	5	-	MeJA-responsiveness
GL17195	CAT-box	GCCACT	1254	6	-	meristem expression
GL17195	TGACG-motif	TGACG	873	5	+	MeJA-responsiveness
GL17195	TCA-element	CCATCTTTTT	748	9	-	salicylic acid responsiveness
GL17195	AuxRE	TGTCTCAATAAG	759	12	+	nauxin-responsive element
GL17195	MBS	CAACTG	961	6	-	drought-inducibility
GL17195	G-box	CACGAC	209	6	-	light responsive element
GL17195	Box 4	ATTAAT	1363	6	-	light responsive element
GL17195	Box 4	ATTAAT	1883	6	-	light responsive element
GL17195	GATA-motif	GATAGGG	809	7	+	light responsive element
GL17195	GATA-motif	GATAGGG	920	7	+	light responsive element
GL17195	circadian	CAAAGATATC	784	9	-	circadian control
GL17614	ABRE	ACGTG	344	5	-	abscisic acid responsiveness
GL17614	ABRE	AACCCGG	993	7	+	abscisic acid responsiveness
GL17614	I-box	gGATAAGGTG	612	9	+	light responsive element
GL17614	TCT-motif	TCTTAC	116	6	+	light responsive element
GL17614	TCT-motif	TCTTAC	484	6	+	light responsive element
GL17614	TCT-motif	TCTTAC	1061	6	+	light responsive element
GL17614	TCT-motif	TCTTAC	1633	6	-	light responsive element
GL17614	MBS	CAACTG	1374	6	-	drought-inducibility
GL17614	Box 4	ATTAAT	313	6	+	light responsive element
GL17614	Box 4	ATTAAT	367	6	+	light responsive element
GL17614	Box 4	ATTAAT	414	6	+	light responsive element
GL17614	Box 4	ATTAAT	623	6	+	light responsive element
GL17614	Box 4	ATTAAT	1263	6	-	light responsive element
GL17614	Box 4	ATTAAT	1423	6	-	light responsive element
GL17614	Box 4	ATTAAT	1558	6	-	light responsive element
GL17614	Box 4	ATTAAT	1656	6	-	light responsive element
GL17614	GT1-motif	GGTTAAT	566	7	+	light responsive element
GL17614	GT1-motif	GGTTAAT	1212	7	+	light responsive element
GL17614	GT1-motif	GGTTAA	1885	6	-	light responsive element
GL17614	G-box	TACGTG	344	6	-	light responsive element
GL17614	G-box	CACGAC	859	6	+	light responsive element
GL17614	TGACG-motif	TGACG	1307	5	-	MeJA-responsiveness
GL17614	ARE	AAACCA	652	6	-	anaerobic induction
GL17614	ARE	AAACCA	899	6	-	anaerobic induction
GL17614	ARE	AAACCA	1078	6	+	anaerobic induction
GL17614	ARE	AAACCA	1275	6	-	anaerobic induction
GL17614	CGTCA-motif	CGTCA	1307	5	+	MeJA-responsiveness
GL17614	MRE	AACCTAA	1887	7	+	light responsive element
GL17614	CAT-box	GCCACT	585	6	-	meristem expression
GL17614	TC-rich repeats	GTTTTCTTAC	112	9	+	defense and stress responsiveness
GL17614	TC-rich repeats	GTTTTCTTAC	1155	9	+	defense and stress responsiveness
GL17614	GA-motif	ATAGATAA	179	8	-	light responsive element
GL21378	G-Box	CACGTG	1170	6	-	light responsive element
GL21378	G-Box	CACGTT	1527	6	+	light responsive element
GL21378	CGTCA-motif	CGTCA	310	5	+	MeJA-responsiveness
GL21378	CGTCA-motif	CGTCA	383	5	+	MeJA-responsiveness
GL21378	CGTCA-motif	CGTCA	621	5	+	MeJA-responsiveness
GL21378	CGTCA-motif	CGTCA	688	5	+	MeJA-responsiveness
GL21378	CGTCA-motif	CGTCA	979	5	+	MeJA-responsiveness
GL21378	CGTCA-motif	CGTCA	1045	5	+	MeJA-responsiveness
GL21378	CGTCA-motif	CGTCA	1221	5	-	MeJA-responsiveness
GL21378	CGTCA-motif	CGTCA	1424	5	-	MeJA-responsiveness
GL21378	CGTCA-motif	CGTCA	1773	5	-	MeJA-responsiveness
GL21378	MRE	AACCTAA	1338	7	-	light responsive element
GL21378	ARE	AAACCA	443	6	-	anaerobic induction
GL21378	ARE	AAACCA	903	6	+	anaerobic induction
GL21378	ARE	AAACCA	1308	6	-	anaerobic induction
GL21378	TGACG-motif	TGACG	310	5	-	MeJA-responsiveness
GL21378	TGACG-motif	TGACG	383	5	-	MeJA-responsiveness
GL21378	TGACG-motif	TGACG	621	5	-	MeJA-responsiveness
GL21378	TGACG-motif	TGACG	688	5	-	MeJA-responsiveness
GL21378	TGACG-motif	TGACG	979	5	-	MeJA-responsiveness
GL21378	TGACG-motif	TGACG	1045	5	-	MeJA-responsiveness
GL21378	TGACG-motif	TGACG	1221	5	+	MeJA-responsiveness
GL21378	TGACG-motif	TGACG	1424	5	+	MeJA-responsiveness
GL21378	TGACG-motif	TGACG	1773	5	+	MeJA-responsiveness
GL21378	LTR	CCGAAA	17	6	+	low-temperature responsiveness
GL21378	LTR	CCGAAA	73	6	-	low-temperature responsiveness
GL21378	LTR	CCGAAA	199	6	-	low-temperature responsiveness
GL21378	LTR	CCGAAA	507	6	-	low-temperature responsiveness
GL21378	LTR	CCGAAA	1480	6	+	low-temperature responsiveness
GL21378	LTR	CCGAAA	1790	6	+	low-temperature responsiveness
GL21378	TCT-motif	TCTTAC	1611	6	+	light responsive element
GL21378	Box 4	ATTAAT	1545	6	-	light responsive element
GL21378	GT1-motif	GGTTAAT	463	7	-	light responsive element
GL21378	GT1-motif	GGTTAA	464	6	-	light responsive element
GL21378	G-box	CACGTC	381	6	+	light responsive element
GL21378	G-box	CACGTC	703	6	-	light responsive element
GL21378	G-box	CACGTG	1170	6	-	light responsive element
GL21378	MBS	CAACTG	1487	6	-	drought-inducibility
GL21378	Sp1	GGGCGG	1271	6	+	light responsive element
GL21378	TGA-element	AACGAC	779	6	-	auxin-responsive element
GL21378	TGA-element	AACGAC	1289	6	+	auxin-responsive element
GL21378	TGA-element	AACGAC	1681	6	-	auxin-responsive element
GL21378	ABRE	ACGTG	381	5	-	abscisic acid responsiveness
GL21378	ABRE	ACGTG	704	5	+	abscisic acid responsiveness
GL21378	ABRE	CGCACGTGTC	1055	9	-	abscisic acid responsiveness
GL21378	ABRE	CACGTG	1170	6	-	abscisic acid responsiveness
GL21378	ABRE	ACGTG	1171	5	+	abscisic acid responsiveness
GL21378	ABRE	ACGTG	1527	5	-	abscisic acid responsiveness
GL26695	CAT-box	GCCACT	708	6	-	meristem expression
GL26695	P-box	CCTTTTG	873	7	+	gibberellin-responsiveelement
GL26695	P-box	CCTTTTG	1336	7	-	gibberellin-responsiveelement
GL26695	chs-CMA1a	TTACTTAA	1478	8	-	light responsive element
GL26695	chs-CMA1a	TTACTTAA	1503	8	+	light responsive element
GL26695	AE-box	AGAAACAA	1612	8	-	moduleforlightresponse
GL26695	ATCT-motif	AATCTAATCC	861	9	-	light responsive element
GL26695	TCA-element	CCATCTTTTT	475	9	-	salicylic acid responsiveness
GL26695	TCA-element	CCATCTTTTT	487	9	-	salicylic acid responsiveness
GL26695	ARE	AAACCA	807	6	-	anaerobic induction
GL26695	ARE	AAACCA	1561	6	+	anaerobic induction
GL26695	TCCC-motif	TCTCCCT	789	7	-	light responsive element
GL26695	TCT-motif	TCTTAC	207	6	+	light responsive element
GL26695	TCT-motif	TCTTAC	609	6	-	light responsive element
GL26695	TCT-motif	TCTTAC	1501	6	+	light responsive element
GL26695	Box 4	ATTAAT	432	6	+	light responsive element
GL26695	MBS	CAACTG	145	6	-	drought-inducibility
GL26695	I-box	AGATAAGG	177	8	-	light responsive element
GL26695	I-box	AGATAAGG	685	8	+	light responsive element
GL26695	GATA-motif	AAGGATAAGG	177	9	-	light responsive element
GL26695	GATA-motif	AAGATAAGATT	778	10	+	light responsive element
GL26695	Gap-box	CAAATGAA(A/G)A	1386	9.5	-	light responsive element
GL33439	TCT-motif	TCTTAC	983	6	+	light responsive element
GL33439	TCT-motif	TCTTAC	1880	6	+	light responsive element
GL33439	MBS	CAACTG	905	6	+	drought-inducibility
GL33439	Box 4	ATTAAT	666	6	+	light responsive element
GL33439	Box 4	ATTAAT	710	6	+	light responsive element
GL33439	Box 4	ATTAAT	1535	6	-	light responsive element
GL33439	Box 4	ATTAAT	1893	6	-	light responsive element
GL33439	G-box	CACGTC	972	6	-	light responsive element
GL33439	G-box	TAAACGTG	1373	8	-	light responsive element
GL33439	GT1-motif	GGTTAAT	1897	7	-	light responsive element
GL33439	GT1-motif	GGTTAA	1898	6	-	light responsive element
GL33439	ABRE	ACGTG	973	5	+	abscisic acid responsiveness
GL33439	ABRE	ACGTG	1373	5	-	abscisic acid responsiveness
GL33439	G-Box	CACGTT	1373	6	+	light responsive element
GL33439	MRE	AACCTAA	1500	7	+	light responsive element
GL33439	ARE	AAACCA	1380	6	+	anaerobic induction
Maker101342	CAT-box	GCCACT	678	6	-	meristem expression
Maker101342	GATA-motif	AAGGATAAGG	641	9	-	light responsive element
Maker101342	P-box	CCTTTTG	1176	7	+	gibberellin-responsiveelement
Maker101342	circadian	CAAAGATATC	1269	9	-	circadiancontrol
Maker101342	MRE	AACCTAA	1847	7	+	light responsive element
Maker101342	G-Box	CACGTG	986	6	+	light responsive element
Maker101342	G-Box	CACGTT	1154	6	-	light responsive element
Maker101342	ABRE	CACGTG	986	6	+	abscisic acid responsiveness
Maker101342	ABRE	ACGTG	987	5	+	abscisic acid responsiveness
Maker101342	ABRE	AACCCGG	1089	7	+	abscisic acid responsiveness
Maker101342	ABRE	ACGTG	1155	5	+	abscisic acid responsiveness
Maker101342	GT1-motif	GGTTAAT	659	7	+	light responsive element
Maker101342	GT1-motif	GGTTAAT	999	7	+	light responsive element
Maker101342	GT1-motif	GGTTAAT	1844	7	-	light responsive element
Maker101342	GT1-motif	GGTTAA	1845	6	-	light responsive element
Maker101342	TC-rich repeats	GTTTTCTTAC	1205	9	+	defense and stress responsiveness
Maker101342	Box 4	ATTAAT	716	6	+	light responsive element
Maker101342	Box 4	ATTAAT	862	6	+	light responsive element
Maker101342	Box 4	ATTAAT	1564	6	-	light responsive element
Maker101342	TCT-motif	TCTTAC	1127	6	+	light responsive element
Maker101342	TCT-motif	TCTTAC	1495	6	-	light responsive element
Maker101342	MBS	CAACTG	237	6	-	drought-inducibility
Maker101342	TCCC-motif	TCTCCCT	1913	7	+	light responsive element
Maker101342	TCCC-motif	TCTCCCT	1943	7	+	light responsive element
Maker101342	AE-box	AGAAACAA	609	8	-	light responsive element
Maker101342	G-box	CACGTG	986	6	+	light responsive element
Maker101342	G-box	TAAACGTG	1152	8	+	light responsive element
Maker101342	I-box	gGATAAGGTG	705	9	+	light responsive element
Maker101342	ARE	AAACCA	365	6	+	anaerobic induction
Maker101342	ARE	AAACCA	745	6	-	anaerobic induction
Maker109170	ATCT-motif	AATCTAATCC	1134	9	-	light responsive element
Maker109170	TGACG-motif	TGACG	27	5	+	MeJA-responsiveness
Maker109170	TGACG-motif	TGACG	361	5	+	MeJA-responsiveness
Maker109170	TGACG-motif	TGACG	1046	5	-	MeJA-responsiveness
Maker109170	TGACG-motif	TGACG	1319	5	-	MeJA-responsiveness
Maker109170	TGACG-motif	TGACG	1474	5	-	MeJA-responsiveness
Maker109170	TGACG-motif	TGACG	1639	5	-	MeJA-responsiveness
Maker109170	G-box	TACGTG	1964	6	+	light responsive element
Maker109170	AE-box	AGAAACAA	1448	8	-	light responsive element
Maker109170	MBS	CAACTG	226	6	+	drought-inducibility
Maker109170	MBS	CAACTG	463	6	-	drought-inducibility
Maker109170	MBS	CAACTG	1945	6	+	drought-inducibility
Maker109170	GTGGC-motif	GATTCTGTGGC	1612	10	-	light responsive element
Maker109170	Box 4	ATTAAT	126	6	+	light responsive element
Maker109170	Box 4	ATTAAT	603	6	+	light responsive element
Maker109170	Box 4	ATTAAT	863	6	+	light responsive element
Maker109170	GT1-motif	GGTTAA	104	6	+	light responsive element
Maker109170	ABRE	ACGTG	1965	5	+	abscisic acid responsiveness
Maker109170	ACE	CTAACGTATT	1646	9	-	light responsive element
Maker109170	CGTCA-motif	CGTCA	27	5	-	MeJA-responsiveness
Maker109170	CGTCA-motif	CGTCA	361	5	-	MeJA-responsiveness
Maker109170	CGTCA-motif	CGTCA	1046	5	+	MeJA-responsiveness
Maker109170	CGTCA-motif	CGTCA	1319	5	+	MeJA-responsiveness
Maker109170	CGTCA-motif	CGTCA	1474	5	+	MeJA-responsiveness
Maker109170	CGTCA-motif	CGTCA	1639	5	+	MeJA-responsiveness
Maker109170	P-box	CCTTTTG	1773	7	+	gibberellin-responsiveelement
Maker109170	GATA-motif	AAGGATAAGG	729	9	+	light responsive element
Maker109170	CAT-box	GCCACT	1864	6	-	meristem expression
Maker50091	TCCC-motif	TCTCCCT	1942	7	+	light responsive element
Maker50091	AE-box	AGAAACTT	1935	8	-	light responsive element
Maker50091	G-box	CACGTC	134	6	+	light responsive element
Maker50091	G-box	CACGTC	1014	6	+	light responsive element
Maker50091	LTR	CCGAAA	139	6	+	low-temperature responsiveness
Maker50091	LTR	CCGAAA	310	6	+	low-temperature responsiveness
Maker50091	LTR	CCGAAA	835	6	+	low-temperature responsiveness
Maker50091	LTR	CCGAAA	1912	6	-	low-temperature responsiveness
Maker50091	TGACG-motif	TGACG	92	5	-	MeJA-responsiveness
Maker50091	TGACG-motif	TGACG	319	5	-	MeJA-responsiveness
Maker50091	TGACG-motif	TGACG	499	5	-	MeJA-responsiveness
Maker50091	TGACG-motif	TGACG	785	5	-	MeJA-responsiveness
Maker50091	TGACG-motif	TGACG	824	5	-	MeJA-responsiveness
Maker50091	TGACG-motif	TGACG	885	5	+	MeJA-responsiveness
Maker50091	I-box	atGATAAGGTC	891	10	+	light responsive element
Maker50091	NON-box	AGATCGACG	464	9	+	meristem specific activation
Maker50091	GATA-motif	GATAGGG	1945	7	-	light responsive element
Maker50091	CAT-box	GCCACT	81	6	-	meristem expression
Maker50091	TC-rich repeats	ATTCTCTAAC	1757	9	-	defense and stress responsiveness
Maker50091	Box 4	ATTAAT	532	6	+	light responsive element
Maker50091	Box 4	ATTAAT	1393	6	-	light responsive element
Maker50091	Box 4	ATTAAT	1405	6	-	light responsive element
Maker50091	TCA-element	TCAGAAGAGG	257	9	-	salicylic acid responsiveness
Maker50091	TCT-motif	TCTTAC	1355	6	+	light responsive element
Maker50091	G-Box	CACGTT	1754	6	+	light responsive element
Maker50091	CGTCA-motif	CGTCA	92	5	+	MeJA-responsiveness
Maker50091	CGTCA-motif	CGTCA	319	5	+	MeJA-responsiveness
Maker50091	CGTCA-motif	CGTCA	499	5	+	MeJA-responsiveness
Maker50091	CGTCA-motif	CGTCA	785	5	+	MeJA-responsiveness
Maker50091	CGTCA-motif	CGTCA	824	5	+	MeJA-responsiveness
Maker50091	CGTCA-motif	CGTCA	885	5	-	MeJA-responsiveness
Maker50091	ABRE	ACGTG	134	5	-	abscisic acid responsiveness
Maker50091	ABRE	ACGTG	1014	5	-	abscisic acid responsiveness
Maker50091	ABRE	ACGTG	1754	5	-	abscisic acid responsiveness
Maker56383	ABRE	CACGTG	312	6	+	abscisic acid responsiveness
Maker56383	ABRE	ACGTG	313	5	+	abscisic acid responsiveness
Maker56383	ABRE	ACGTG	1753	5	-	abscisic acid responsiveness
Maker56383	GT1-motif	GGTTAA	1510	6	+	light responsive element
Maker56383	GT1-motif	GGTTAA	1728	6	+	light responsive element
Maker56383	G-Box	CACGTG	312	6	+	light responsive element
Maker56383	CGTCA-motif	CGTCA	76	5	+	MeJA-responsiveness
Maker56383	AAAC-motif	CAATCAAAACCT	813	11	-	light responsive element
Maker56383	MRE	AACCTAA	1725	7	-	light responsive element
Maker56383	TCT-motif	TCTTAC	1127	6	-	light responsive element
Maker56383	Box 4	ATTAAT	471	6	+	light responsive element
Maker56383	Box 4	ATTAAT	924	6	+	light responsive element
Maker56383	Box 4	ATTAAT	1063	6	-	light responsive element
Maker56383	Box 4	ATTAAT	1394	6	-	light responsive element
Maker56383	TC-rich repeats	ATTCTCTAAC	1223	9	-	defense and stress responsiveness
Maker56383	TCA-element	CCATCTTTTT	409	9	+	salicylic acid responsiveness
Maker56383	TCA-element	CCATCTTTTT	1502	9	-	salicylic acid responsiveness
Maker56383	I-box	AAGATAAGGCT	155	10	+	light responsive element
Maker56383	I-box	AGATAAGG	156	8	+	light responsive element
Maker56383	TGACG-motif	TGACG	76	5	-	MeJA-responsiveness
Maker56383	ARE	AAACCA	823	6	-	anaerobic induction
Maker56383	ARE	AAACCA	1153	6	-	anaerobic induction
Maker56383	G-box	CACGTG	312	6	+	light responsive element
Maker56383	G-box	TAACACGTAG	1750	9	+	light responsive element
Maker56383	G-box	CACGTC	1753	6	+	light responsive element
Maker56383	G-box	CACGAC	1902	6	+	light responsive element
Maker56383	TCCC-motif	TCTCCCT	51	7	+	light responsive element
Maker56383	TCCC-motif	TCTCCCT	59	7	+	light responsive element
Maker68614	TGA-element	AACGAC	559	6	+	auxin-responsive element
Maker68614	CGTCA-motif	CGTCA	669	5	-	MeJA-responsiveness
Maker68614	CGTCA-motif	CGTCA	1064	5	+	MeJA-responsiveness
Maker68614	CGTCA-motif	CGTCA	1108	5	-	MeJA-responsiveness
Maker68614	CGTCA-motif	CGTCA	1130	5	-	MeJA-responsiveness
Maker68614	CGTCA-motif	CGTCA	1160	5	-	MeJA-responsiveness
Maker68614	CGTCA-motif	CGTCA	1664	5	-	MeJA-responsiveness
Maker68614	G-Box	CACGTT	229	6	+	light responsive element
Maker68614	CAT-box	GCCACT	856	6	+	meristem expression
Maker68614	TGACG-motif	TGACG	669	5	+	MeJA-responsiveness
Maker68614	TGACG-motif	TGACG	1064	5	-	MeJA-responsiveness
Maker68614	TGACG-motif	TGACG	1108	5	+	MeJA-responsiveness
Maker68614	TGACG-motif	TGACG	1130	5	+	MeJA-responsiveness
Maker68614	TGACG-motif	TGACG	1160	5	+	MeJA-responsiveness
Maker68614	TGACG-motif	TGACG	1664	5	+	MeJA-responsiveness
Maker68614	LTR	CCGAAA	264	6	-	low-temperature responsiveness
Maker68614	LTR	CCGAAA	368	6	-	low-temperature responsiveness
Maker68614	LTR	CCGAAA	393	6	+	low-temperature responsiveness
Maker68614	MBS	CAACTG	408	6	+	drought-inducibility
Maker68614	MBS	CAACTG	1274	6	+	drought-inducibility
Maker68614	GT1-motif	GGTTAA	1576	6	-	light responsive element
Maker68614	GT1-motif	GGTTAA	1600	6	-	light responsive element
Maker68614	ABRE	ACGTG	164	5	+	abscisic acid responsiveness
Maker68614	ABRE	ACGTG	229	5	-	abscisic acid responsiveness
Maker68614	ABRE	ACGTG	1318	5	-	abscisic acid responsiveness
Maker68614	Box 4	ATTAAT	484	6	+	light responsive element
Maker68614	Box 4	ATTAAT	1776	6	-	light responsive element
Maker68614	Box 4	ATTAAT	1780	6	-	light responsive element
Maker68614	GARE-motif	TCTGTTG	1911	7	-	gibberellin-responsiveelement
Maker68614	ARE	AAACCA	1292	6	-	anaerobic induction
Maker68614	G-box	TAACACGTAG	162	9	-	light responsive element
Maker68614	G-box	TACGTG	163	6	+	light responsive element
Maker68614	G-box	CCACGTAA	1317	8	+	light responsive element
Maker68614	G-box	TACGTG	1318	6	-	light responsive element
Maker79872	GT1-motif	GGTTAA	24	6	-	light responsive element
Maker79872	CGTCA-motif	CGTCA	1621	5	-	MeJA-responsiveness
Maker79872	TCT-motif	TCTTAC	888	6	-	light responsive element
Maker79872	TCT-motif	TCTTAC	1075	6	+	light responsive element
Maker79872	TCT-motif	TCTTAC	1144	6	-	light responsive element
Maker79872	Box 4	ATTAAT	273	6	+	light responsive element
Maker79872	Box 4	ATTAAT	291	6	+	light responsive element
Maker79872	Box 4	ATTAAT	624	6	+	light responsive element
Maker79872	Box 4	ATTAAT	1050	6	-	light responsive element
Maker79872	Box 4	ATTAAT	1353	6	-	light responsive element
Maker79872	TC-rich repeats	GTTTTCTTAC	1071	9	+	defense and stress responsiveness
Maker79872	TC-rich repeats	GTTTTCTTAC	1144	9	-	defense and stress responsiveness
Maker79872	P-box	CCTTTTG	134	7	-	gibberellin-responsiveelement
Maker79872	GATA-motif	GATAGGA	149	7	+	light responsive element
Maker79872	TATC-box	TATCCCA	1730	7	+	gibberellin-responsiveness
Maker79872	chs-CMA1a	TTACTTAA	792	8	+	light responsive element
Maker79872	AT1-motif	AATTATTTTTTATT	1308	13	-	light responsive element
Maker79872	Gap-box	CAAATGAA(A/G)A	965	9.5	+	light responsive element
Maker79872	TGACG-motif	TGACG	1621	5	+	MeJA-responsiveness
Maker79872	LTR	CCGAAA	465	6	-	low-temperature responsiveness
Maker79872	ARE	AAACCA	1443	6	+	anaerobic induction
Maker79872	AuxRR-core	GGTCCAT	527	7	+	auxin responsive element
Maker79872	MBS	CAACTG	1966	6	+	drought-inducibility
Maker79872	TCCC-motif	TCTCCCT	1562	7	-	light responsive element
Maker79872	TCCC-motif	TCTCCCT	1985	7	+	light responsive element
Maker95458	ARE	AAACCA	1450	6	-	anaerobic induction
Maker95458	LTR	CCGAAA	1376	6	+	low-temperature responsiveness
Maker95458	LTR	CCGAAA	1543	6	+	low-temperature responsiveness
Maker95458	LTR	CCGAAA	1575	6	-	low-temperature responsiveness
Maker95458	MBSI	TTTTTACGGTTA	1540	11	-	flavonoid biosynthetic genes regulation
Maker95458	I-box	gGATAAGGTG	1237	9	+	light responsive element
Maker95458	I-box	GTATAAGGCC	1885	9	-	light responsive element
Maker95458	ATCT-motif	AATCTAATCC	850	9	+	light responsive element
Maker95458	MBS	CAACTG	407	6	-	drought-inducibility
Maker95458	MBS	CAACTG	1364	6	+	drought-inducibility
Maker95458	Box 4	ATTAAT	24	6	+	light responsive element
Maker95458	Box 4	ATTAAT	780	6	+	light responsive element
Maker95458	Box 4	ATTAAT	1613	6	-	light responsive element
Maker95458	TC-rich repeats	ATTCTCTAAC	1755	9	-	defense and stress responsiveness
Maker95458	G-Box	CACGTT	1962	6	-	light responsive element
Maker95458	TGA-element	AACGAC	998	6	+	auxin-responsive element
Maker95458	ABRE	ACGTG	1963	5	+	abscisic acid responsiveness
Maker95458	GT1-motif	GGTTAA	384	6	-	light responsive element
Maker95458	GT1-motif	GGTTAA	1898	6	-	light responsive element
Peq001326	chs-CMA1a	TTACTTAA	1765	8	-	light responsive element
Peq001326	TGA-element	AACGAC	1395	6	-	auxin-responsive element
Peq001326	Box 4	ATTAAT	136	6	+	light responsive element
Peq001326	Box 4	ATTAAT	1637	6	-	light responsive element
Peq001326	CGTCA-motif	CGTCA	1367	5	+	MeJA-responsiveness
Peq001326	CGTCA-motif	CGTCA	1374	5	+	MeJA-responsiveness
Peq001326	GC-motif	CCCCCG	1886	6	+	anoxic specific inducibility
Peq001326	GATA-motif	AAGATAAGATT	333	10	+	light responsive element
Peq001326	GATA-motif	GATAGGA	1892	7	-	light responsive element
Peq001326	MRE	AACCTAA	1744	7	-	light responsive element
Peq001326	MBSI	aaaAaaC(G/C)GTTA	206	11	+	flavonoid biosynthetic genes regulation
Peq001326	GT1-motif	GGTTAA	1747	6	+	light responsive element
Peq001326	MBS	CAACTG	1350	6	+	drought-inducibility
Peq001326	MBS	CAACTG	1407	6	+	drought-inducibility
Peq001326	MBS	CAACTG	1534	6	+	drought-inducibility
Peq001326	TGACG-motif	TGACG	1367	5	-	MeJA-responsiveness
Peq001326	TGACG-motif	TGACG	1374	5	-	MeJA-responsiveness
Peq001326	TCT-motif	TCTTAC	1851	6	+	light responsive element
Peq008060	G-Box	CACGTT	431	6	-	light responsive element
Peq008060	G-Box	CACGTT	455	6	-	light responsive element
Peq008060	G-Box	CACGTG	672	6	+	light responsive element
Peq008060	ACE	CTAACGTATT	1243	9	-	light responsive element
Peq008060	TCCC-motif	TCTCCCT	1875	7	+	light responsive element
Peq008060	TCCC-motif	TCTCCCT	1881	7	+	light responsive element
Peq008060	ATCT-motif	AATCTAATCC	83	9	-	light responsive element
Peq008060	ATCT-motif	AATCTAATCC	1170	9	+	light responsive element
Peq008060	LTR	CCGAAA	861	6	-	low-temperature responsiveness
Peq008060	TGACG-motif	TGACG	520	5	+	MeJA-responsiveness
Peq008060	TGACG-motif	TGACG	833	5	+	MeJA-responsiveness
Peq008060	TGACG-motif	TGACG	1306	5	+	MeJA-responsiveness
Peq008060	CGTCA-motif	CGTCA	520	5	-	MeJA-responsiveness
Peq008060	CGTCA-motif	CGTCA	833	5	-	MeJA-responsiveness
Peq008060	CGTCA-motif	CGTCA	1306	5	-	MeJA-responsiveness
Peq008060	Box 4	ATTAAT	77	6	+	light responsive element
Peq008060	Box 4	ATTAAT	90	6	+	light responsive element
Peq008060	Box 4	ATTAAT	143	6	+	light responsive element
Peq008060	Box 4	ATTAAT	1462	6	-	light responsive element
Peq008060	G-box	CACGTG	672	6	+	light responsive element
Peq008060	TC-rich repeats	ATTCTCTAAC	112	9	-	defense and stress responsiveness
Peq008060	ABRE	ACGTG	432	5	+	abscisic acid responsiveness
Peq008060	ABRE	ACGTG	456	5	+	abscisic acid responsiveness
Peq008060	ABRE	CACGTG	672	6	+	abscisic acid responsiveness
Peq008060	ABRE	ACGTG	673	5	+	abscisic acid responsiveness
Peq008060	I-box	GTATAAGGCC	623	9	+	light responsive element
Peq008060	GT1-motif	GGTTAA	111	6	+	light responsive element
Peq008060	GATA-motif	AAGATAAGATT	1170	10	-	light responsive element
Peq008060	GATA-motif	GATAGGG	1897	7	-	light responsive element
Peq008060	TCA-element	TCAGAAGAGG	569	9	+	salicylic acid responsiveness
Peq014500	TGACG-motif	TGACG	174	5	+	MeJA-responsiveness
Peq014500	TGACG-motif	TGACG	1584	5	+	MeJA-responsiveness
Peq014500	TGACG-motif	TGACG	1741	5	+	MeJA-responsiveness
Peq014500	TGACG-motif	TGACG	1919	5	+	MeJA-responsiveness
Peq014500	TCT-motif	TCTTAC	733	6	+	light responsive element
Peq014500	GA-motif	ATAGATAA	710	8	-	light responsive element
Peq014500	circadian	CAAAGATATC	1733	9	-	circadian control
Peq014500	TCCC-motif	TCTCCCT	945	7	-	light responsive element
Peq014500	TATC-box	TATCCCA	821	7	-	gibberellin-responsiveness
Peq014500	TGA-element	AACGAC	136	6	-	auxin-responsive element
Peq014500	TGA-element	AACGAC	1604	6	-	auxin-responsive element
Peq014500	G-box	TACGTG	781	6	-	light responsive element
Peq014500	CGTCA-motif	CGTCA	174	5	-	MeJA-responsiveness
Peq014500	CGTCA-motif	CGTCA	1584	5	-	MeJA-responsiveness
Peq014500	CGTCA-motif	CGTCA	1741	5	-	MeJA-responsiveness
Peq014500	CGTCA-motif	CGTCA	1919	5	-	MeJA-responsiveness
Peq014500	GC-motif	CCCCCG	1862	6	-	anoxic specific inducibility
Peq014500	ABRE	ACGTG	781	5	-	abscisic acid responsiveness
Peq014500	ABRE	AACCCGG	1110	7	-	abscisic acid responsiveness
Peq014500	ABRE	ACGTG	1184	5	+	abscisic acid responsiveness
Peq014500	I-box	GTATAAGGCC	1245	9	+	light responsive element
Peq014500	I-box	GTATAAGGCC	1323	9	+	light responsive element
Peq014500	I-box	gGATAAGGTG	1691	9	+	light responsive element
Peq014500	MBS	CAACTG	35	6	+	drought-inducibility
Peq014500	MBS	CAACTG	1774	6	+	drought-inducibility
Peq014500	3-AF1 binding site	TAAGAGAGGAA	688	10	-	light responsive element
Peq014500	LTR	CCGAAA	284	6	+	low-temperature responsiveness
Peq014500	G-Box	CACGTT	1183	6	-	light responsive element
Peq014500	Sp1	GGGCGG	1506	6	-	light responsive element
Peq014500	TC-rich repeats	GTTTTCTTAC	729	9	+	defense and stress responsiveness
Peq014500	Box 4	ATTAAT	384	6	+	light responsive element
Peq014500	Box 4	ATTAAT	1554	6	-	light responsive element
Peq016118	TGACG-motif	TGACG	1699	5	+	MeJA-responsiveness
Peq016118	ARE	AAACCA	303	6	+	anaerobic induction
Peq016118	ARE	AAACCA	471	6	+	anaerobic induction
Peq016118	ARE	AAACCA	546	6	-	anaerobic induction
Peq016118	ARE	AAACCA	1321	6	+	anaerobic induction
Peq016118	ARE	AAACCA	1573	6	+	anaerobic induction
Peq016118	ARE	AAACCA	1874	6	+	anaerobic induction
Peq016118	TCCC-motif	TCTCCCT	1814	7	+	light responsive element
Peq016118	TCCC-motif	TCTCCCT	1824	7	+	light responsive element
Peq016118	TCCC-motif	TCTCCCT	2003	7	+	light responsive element
Peq016118	GTGGC-motif	GATTCTGTGGC	1703	10	+	light responsive element
Peq016118	TATC-box	TATCCCA	1906	7	+	gibberellin-responsiveness
Peq016118	GATA-motif	AAGATAAGATT	1253	10	+	light responsive element
Peq016118	GT1-motif	GGTTAA	311	6	+	light responsive element
Peq016118	LAMP-element	CTTTATCA	74	8	-	light responsive element
Peq016118	LAMP-element	CTTTATCA	152	8	-	light responsive element
Peq016118	Gap-box	CAAATGAA(A/G)A	1280	9	-	light responsive element
Peq016118	CGTCA-motif	CGTCA	1699	5	-	MeJA-responsiveness
Peq022474	TGA-element	AACGAC	772	6	+	auxin-responsive element
Peq022474	I-box	gGATAAGGTG	1014	9	+	light responsive element
Peq022474	MRE	AACCTAA	257	7	+	light responsive element
Peq022474	MRE	AACCTAA	1913	7	+	light responsive element
Peq022474	Gap-box	CAAATGAA(A/G)A	293	9	-	light responsive element
Peq022474	CAT-box	GCCACT	987	6	-	meristem expression
Peq022474	CAT-box	GCCACT	1306	6	-	meristem expression
Peq022474	GC-motif	CCCCCG	1134	6	+	anoxic specific inducibility
Peq022474	Box 4	ATTAAT	447	6	+	light responsive element
Peq022474	Box 4	ATTAAT	838	6	+	light responsive element
Peq022474	Box 4	ATTAAT	1025	6	-	light responsive element
Peq022474	Box 4	ATTAAT	1164	6	-	light responsive element
Peq022474	Box 4	ATTAAT	1243	6	-	light responsive element
Peq022474	Box 4	ATTAAT	1725	6	-	light responsive element
Peq022474	G-box	TACGTG	711	6	-	light responsive element
Peq022474	G-box	TAACACGTAG	811	9	-	light responsive element
Peq022474	G-box	TACGTG	1669	6	+	light responsive element
Peq022474	ABRE	ACGTG	711	5	-	abscisic acid responsiveness
Peq022474	ABRE	AACCCGG	1341	7	+	abscisic acid responsiveness
Peq022474	ABRE	ACGTG	1670	5	+	abscisic acid responsiveness
Peq022474	ARE	AAACCA	372	6	+	anaerobic induction
Peq022474	GARE-motif	TCTGTTG	1254	7	-	gibberellin-responsiveelement
Peq022474	GA-motif	ATAGATAA	225	8	+	light responsive element
Peq022474	GA-motif	ATAGATAA	599	8	-	light responsive element
Peq027115	GA-motif	ATAGATAA	1062	8	-	light responsive element
Peq027115	G-Box	CACGTG	76	6	+	light responsive element
Peq027115	TGACG-motif	TGACG	123	5	+	MeJA-responsiveness
Peq027115	TGACG-motif	TGACG	169	5	+	MeJA-responsiveness
Peq027115	TGACG-motif	TGACG	405	5	+	MeJA-responsiveness
Peq027115	GARE-motif	TCTGTTG	1948	7	-	gibberellin-responsiveelement
Peq027115	P-box	CCTTTTG	871	7	+	gibberellin-responsiveelement
Peq027115	MRE	AACCTAA	660	7	-	light responsive element
Peq027115	GATA-motif	AAGGATAAGG	865	9	-	light responsive element
Peq027115	GT1-motif	GGTTAA	759	6	+	light responsive element
Peq027115	ABRE	CACGTG	76	6	+	abscisic acid responsiveness
Peq027115	ABRE	ACGTG	77	5	+	abscisic acid responsiveness
Peq027115	CGTCA-motif	CGTCA	123	5	-	MeJA-responsiveness
Peq027115	CGTCA-motif	CGTCA	169	5	-	MeJA-responsiveness
Peq027115	CGTCA-motif	CGTCA	405	5	-	MeJA-responsiveness
Peq027115	G-box	CACGTG	76	6	+	light responsive element
Peq027115	Box 4	ATTAAT	625	6	+	light responsive element
Peq027115	Box 4	ATTAAT	1026	6	-	light responsive element
Peq027115	Box 4	ATTAAT	1822	6	-	light responsive element
Peq027115	TCA-element	CCATCTTTTT	591	9	-	salicylic acid responsiveness
Peq027115	TGA-element	AACGAC	1352	6	+	auxin-responsive element

## Sheet: Supplementary Table 5
Supplementary Table 5. Cis-acting element types and numbers
A-box	ABRE	AE-box	ARE	Box 4	CAAT-box	CAT-box	CGTCA-motif	circadian	GA-motif	G-box	GATA-motif	GT1-motif	I-box	LTR	MBS	MRE	P-box	TATA-box	TCA-element	TCCC-motif	TC-rich repeats	TCT-motif	TGACG-motif	TGA-element
10	74	13	45	104	497	16	56	10	10	89	14	40	17	28	29	18	12	2069	10	19	15	35	61	13
JL001208	JL001208	JL005106	JL001208	JL001208	JL001208	JL001208	JL001208	JL005106	JL001208	JL001208	Maker101342	JL001208	JL001208	JL005106	JL001208	JL001208	JL017566		JL005106	JL001725	JL001208	JL001208	JL001208	Maker68614
Maker68614	JL001208	JL005106	JL001208	JL001208	JL001208	JL001725	JL019263	JL017566	JL001725	JL001208	Maker109170	JL001208	JL023161	JL019263	JL005106	JL001725	JL023161	JL001208	Maker50091	JL019263	JL001208	JL001208	JL019263	Maker95458
Maker79872	JL001725	JL017566	JL001208	JL001208	JL001208	Maker101342	JL019263	JL019263	GL09754	JL001725	Maker50091	JL001208	JL023161	JL019263	JL017566	JL017566	JL023161	JL001208	Maker56383	JL023161	Maker101342	JL001208	JL019263	GL09754
GL17614	JL001725	JL023161	JL001725	JL001208	JL001208	Maker109170	JL023161	Maker101342	GL13304	JL001725	Maker79872	JL001725	Maker101342	JL019263	JL017566	JL019263	Maker101342	JL001208	Maker56383	Maker101342	Maker50091	JL001208	JL023161	GL21378
GL26695	JL001725	Maker101342	JL005106	JL001208	JL001208	Maker50091	JL023161	GL13304	GL17614	JL001725	GL17195	JL001725	Maker50091	Maker50091	JL023161	JL019263	Maker109170	JL001208	GL17195	Maker101342	Maker56383	JL001725	JL023161	GL21378
Ash017164	JL023161	Maker109170	JL017566	JL001208	JL001208	Maker68614	JL023161	GL14512	Ash004050	JL001725	GL17195	JL001725	Maker56383	Maker50091	Maker101342	JL023161	Maker79872	JL001208	GL26695	Maker50091	Maker79872	JL001725	JL023161	GL21378
Peq001326	Maker101342	Maker50091	JL017566	JL001208	JL001208	GL13304	JL023161	GL17195	Peq014500	JL001725	GL26695	JL017566	Maker56383	Maker50091	Maker109170	JL023161	GL09754	JL001208	GL26695	Maker56383	Maker79872	JL023161	JL023161	Ash017164
Peq008060	Maker101342	GL09754	JL017566	JL001208	JL001208	GL17191	Maker109170	Ash008116	Peq022474	JL005106	GL26695	JL019263	Maker95458	Maker50091	Maker109170	Maker101342	GL17191	JL001208	Ash004050	Maker56383	Maker95458	Maker101342	Maker109170	Ash017164
Peq014500	Maker101342	GL17191	JL017566	JL001725	JL001208	GL17195	Maker109170	Ash008116	Peq022474	JL017566	Peq001326	JL019263	Maker95458	Maker68614	Maker109170	Maker56383	GL17191	JL001208	Peq008060	Maker79872	GL09754	Maker101342	Maker109170	Peq001326
Peq014500	Maker101342	GL17195	JL017566	JL001725	JL001208	GL17614	Maker109170	Peq014500	Peq027115	JL023161	Peq001326	Maker101342	GL17614	Maker68614	Maker68614	GL13304	GL26695	JL001208	Peq027115	Maker79872	GL17614	Maker50091	Maker109170	Peq014500
	Maker109170	GL26695	JL017566	JL001725	JL001725	GL26695	Maker109170			JL023161	Peq008060	Maker101342	GL26695	Maker68614	Maker68614	GL14512	GL26695	JL001208		GL13304	GL17614	Maker56383	Maker109170	Peq014500
	Maker50091	Ash017164	JL019263	JL001725	JL001725	Ash015432	Maker109170			JL023161	Peq008060	Maker101342	GL26695	Maker79872	Maker79872	GL17614	Peq027115	JL001208		GL14512	Ash015432	Maker79872	Maker109170	Peq022474
	Maker50091	Ash017164	Maker101342	JL001725	JL001725	Ash017164	Maker109170			Maker101342	Peq016118	Maker101342	Peq008060	Maker95458	Maker95458	GL21378		JL001208		GL26695	Ash017164	Maker79872	Maker109170	Peq027115
	Maker50091		Maker101342	JL005106	JL001725	Ash017164	Maker50091			Maker101342	Peq027115	Maker109170	Peq014500	Maker95458	Maker95458	GL33439		JL001208		Peq008060	Peq008060	Maker79872	Maker50091
	Maker56383		Maker56383	JL005106	JL001725	Peq022474	Maker50091			Maker101342		Maker56383	Peq014500	Maker95458	GL09754	Peq001326		JL001208		Peq008060	Peq014500	GL09754	Maker50091
	Maker56383		Maker56383	JL017566	JL001725	Peq022474	Maker50091			Maker101342		Maker56383	Peq014500	GL09754	GL09754	Peq022474		JL001208		Peq014500		GL13304	Maker50091
	Maker56383		Maker68614	JL017566	JL001725		Maker50091			Maker109170		Maker68614	Peq022474	GL14512	GL17191	Peq022474		JL001208		Peq016118		GL13304	Maker50091
	Maker68614		Maker79872	JL017566	JL001725		Maker50091			Maker50091		Maker68614		GL14512	GL17191	Peq027115		JL001208		Peq016118		GL14512	Maker50091
	Maker68614		Maker95458	JL023161	JL001725		Maker50091			Maker50091		Maker79872		GL21378	GL17195			JL001208		Peq016118		GL17191	Maker50091
	Maker68614		GL09754	JL023161	JL001725		Maker56383			Maker50091		Maker95458		GL21378	GL17614			JL001208				GL17191	Maker56383
	Maker95458		GL09754	Maker101342	JL001725		Maker68614			Maker56383		Maker95458		GL21378	GL21378			JL001208				GL17614	Maker68614
	GL13304		GL09754	Maker101342	JL005106		Maker68614			Maker56383		GL09754		GL21378	GL26695			JL001208				GL17614	Maker68614
	GL13304		GL14512	Maker101342	JL005106		Maker68614			Maker56383		GL09754		GL21378	GL33439			JL001208				GL17614	Maker68614
	GL13304		GL17191	Maker109170	JL005106		Maker68614			Maker56383		GL13304		GL21378	Ash017164			JL001208				GL17614	Maker68614
	GL17191		GL17614	Maker109170	JL005106		Maker68614			Maker56383		GL13304		Ash008116	Peq001326			JL001208				GL21378	Maker68614
	GL17191		GL17614	Maker109170	JL005106		Maker68614			Maker68614		GL13304		Ash008116	Peq001326			JL001208				GL26695	Maker68614
	GL17191		GL17614	Maker50091	JL005106		Maker79872			Maker68614		GL14512		Peq008060	Peq001326			JL001208				GL26695	Maker79872
	GL17191		GL17614	Maker50091	JL005106		GL09754			Maker68614		GL17614		Peq014500	Peq014500			JL001208				GL26695	GL09754
	GL17614		GL21378	Maker50091	JL005106		GL09754			Maker68614		GL17614			Peq014500			JL001208				GL33439	GL09754
	GL17614		GL21378	Maker56383	JL005106		GL09754			Maker68614		GL17614						JL001208				GL33439	GL09754
	GL21378		GL21378	Maker56383	JL005106		GL09754			Maker95458		GL21378						JL001208				Ash008116	GL09754
	GL21378		GL26695	Maker56383	JL005106		GL14512			GL13304		GL21378						JL001208				Ash017164	GL14512
	GL21378		GL26695	Maker56383	JL005106		GL14512			GL13304		GL33439						JL001208				Ash017164	GL14512
	GL21378		GL33439	Maker68614	JL005106		GL17191			GL13304		GL33439						JL001208				Peq001326	GL17191
	GL21378		Ash004050	Maker68614	JL005106		GL17191			GL13304		Ash008116						JL001208				Peq014500	GL17191
	GL21378		Ash012303	Maker68614	JL005106		GL17195			GL17191		Ash012303						JL001208					GL17195
	GL33439		Ash012303	Maker79872	JL005106		GL17614			GL17191		Peq001326						JL001208					GL17614
	GL33439		Ash017164	Maker79872	JL017566		GL21378			GL17191		Peq008060						JL001208					GL21378
	Ash004050		Peq016118	Maker79872	JL017566		GL21378			GL17191		Peq016118						JL001208					GL21378
	Ash004050		Peq016118	Maker79872	JL017566		GL21378			GL17195		Peq027115						JL001208					GL21378
	Ash004050		Peq016118	Maker79872	JL017566		GL21378			GL17614								JL001208					GL21378
	Ash008116		Peq016118	Maker95458	JL017566		GL21378			GL17614								JL001208					GL21378
	Ash008116		Peq016118	Maker95458	JL017566		GL21378			GL21378								JL001208					GL21378
	Ash008116		Peq016118	Maker95458	JL017566		GL21378			GL21378								JL001208					GL21378
	Ash012303		Peq022474	GL09754	JL017566		GL21378			GL21378								JL001208					GL21378
	Ash012303			GL13304	JL017566		GL21378			GL21378								JL001208					GL21378
	Ash012303			GL13304	JL017566		Ash004050			GL21378								JL001208					Ash004050
	Ash012303			GL13304	JL017566		Ash012303			GL33439								JL001208					Ash012303
	Ash012303			GL13304	JL017566		Peq001326			GL33439								JL001208					Peq001326
	Ash012303			GL14512	JL017566		Peq001326			GL33439								JL001208					Peq001326
	Ash012303			GL14512	JL017566		Peq008060			Ash004050								JL001208					Peq008060
	Ash015432			GL17191	JL017566		Peq008060			Ash004050								JL001208					Peq008060
	Ash015432			GL17191	JL017566		Peq008060			Ash004050								JL001208					Peq008060
	Ash015432			GL17195	JL017566		Peq014500			Ash008116								JL001208					Peq014500
	Ash015432			GL17195	JL017566		Peq014500			Ash008116								JL001208					Peq014500
	Ash015432			GL17614	JL017566		Peq014500			Ash008116								JL001208					Peq014500
	Ash015432			GL17614	JL019263		Peq014500			Ash012303								JL001208					Peq014500
	Ash015432			GL17614	JL019263					Ash012303								JL001208
	Ash015432			GL17614	JL019263					Ash012303								JL001208
	Ash017164			GL17614	JL019263					Ash012303								JL001208
	Ash017164			GL17614	JL019263					Ash012303								JL001208
	Ash017164			GL17614	JL019263					Ash012303								JL001208
	Peq008060			GL17614	JL019263					Ash012303								JL001208
	Peq008060			GL21378	JL019263					Ash015432								JL001208
	Peq008060			GL26695	JL019263					Ash015432								JL001208
	Peq008060			GL33439	JL019263					Ash015432								JL001208
	Peq014500			GL33439	JL019263					Ash015432								JL001208
	Peq014500			GL33439	JL019263					Ash015432								JL001208
	Peq014500			GL33439	JL019263					Ash015432								JL001208
	Peq022474			Ash004050	JL019263					Ash015432								JL001208
	Peq022474			Ash004050	JL019263					Ash015432								JL001208
	Peq022474			Ash012303	JL019263					Ash015432								JL001208
	Peq027115			Ash012303	JL019263					Ash015432								JL001208
	Peq027115			Ash012303	JL023161					Ash015432								JL001208
				Ash012303	JL023161					Ash015432								JL001208
				Ash015432	JL023161					Ash017164								JL001208
				Ash015432	JL023161					Ash017164								JL001208
				Ash015432	JL023161					Ash017164								JL001208
				Ash015432	JL023161					Peq008060								JL001208
				Ash017164	JL023161					Peq008060								JL001208
				Ash017164	JL023161					Peq008060								JL001208
				Ash017164	JL023161					Peq008060								JL001208
				Ash017164	JL023161					Peq014500								JL001208
				Ash017164	JL023161					Peq014500								JL001208
				Peq001326	JL023161					Peq022474								JL001208
				Peq001326	JL023161					Peq022474								JL001208
				Peq008060	JL023161					Peq022474								JL001208
				Peq008060	JL023161					Peq027115								JL001208
				Peq008060	Maker101342					Peq027115								JL001208
				Peq008060	Maker101342													JL001208
				Peq014500	Maker101342													JL001208
				Peq014500	Maker101342													JL001208
					Maker101342													JL001208
					Maker101342													JL001208
					Maker109170													JL001725
					Maker109170													JL001725
					Maker109170													JL001725
					Maker109170													JL001725
					Maker109170													JL001725
					Maker109170													JL001725
					Maker109170													JL001725
					Maker109170													JL001725
					Maker109170													JL001725
					Maker109170													JL001725
					Maker109170													JL001725
					Maker50091													JL001725
					Maker50091													JL001725
					Maker50091													JL001725
					Maker50091													JL001725
					Maker50091													JL001725
					Maker50091													JL001725
					Maker50091													JL001725
					Maker50091													JL001725
					Maker50091													JL001725
					Maker50091													JL001725
					Maker50091													JL001725
					Maker50091													JL001725
					Maker50091													JL001725
					Maker50091													JL001725
					Maker50091													JL001725
					Maker50091													JL001725
					Maker50091													JL001725
					Maker50091													JL001725
					Maker50091													JL001725
					Maker50091													JL001725
					Maker50091													JL001725
					Maker50091													JL001725
					Maker50091													JL001725
					Maker50091													JL001725
					Maker50091													JL001725
					Maker50091													JL001725
					Maker50091													JL001725
					Maker50091													JL005106
					Maker50091													JL005106
					Maker50091													JL005106
					Maker56383													JL005106
					Maker56383													JL005106
					Maker56383													JL005106
					Maker56383													JL005106
					Maker56383													JL005106
					Maker56383													JL005106
					Maker56383													JL005106
					Maker56383													JL005106
					Maker56383													JL005106
					Maker56383													JL005106
					Maker56383													JL005106
					Maker56383													JL005106
					Maker56383													JL005106
					Maker56383													JL005106
					Maker56383													JL005106
					Maker68614													JL005106
					Maker68614													JL005106
					Maker68614													JL005106
					Maker68614													JL005106
					Maker68614													JL005106
					Maker68614													JL005106
					Maker68614													JL005106
					Maker68614													JL005106
					Maker68614													JL005106
					Maker68614													JL005106
					Maker68614													JL005106
					Maker68614													JL005106
					Maker68614													JL005106
					Maker68614													JL005106
					Maker79872													JL005106
					Maker79872													JL005106
					Maker79872													JL005106
					Maker79872													JL005106
					Maker79872													JL005106
					Maker79872													JL005106
					Maker79872													JL005106
					Maker79872													JL005106
					Maker79872													JL005106
					Maker79872													JL005106
					Maker79872													JL005106
					Maker79872													JL005106
					Maker79872													JL005106
					Maker79872													JL005106
					Maker79872													JL005106
					Maker79872													JL005106
					Maker79872													JL005106
					Maker79872													JL005106
					Maker79872													JL005106
					Maker79872													JL005106
					Maker79872													JL005106
					Maker95458													JL005106
					Maker95458													JL005106
					Maker95458													JL005106
					Maker95458													JL005106
					Maker95458													JL005106
					Maker95458													JL005106
					Maker95458													JL005106
					Maker95458													JL005106
					Maker95458													JL005106
					Maker95458													JL005106
					GL09754													JL005106
					GL09754													JL005106
					GL09754													JL005106
					GL09754													JL005106
					GL09754													JL005106
					GL09754													JL005106
					GL09754													JL005106
					GL09754													JL005106
					GL09754													JL005106
					GL09754													JL005106
					GL09754													JL005106
					GL09754													JL005106
					GL09754													JL005106
					GL09754													JL005106
					GL09754													JL005106
					GL09754													JL005106
					GL09754													JL005106
					GL09754													JL005106
					GL09754													JL005106
					GL09754													JL005106
					GL13304													JL005106
					GL13304													JL005106
					GL13304													JL005106
					GL13304													JL005106
					GL13304													JL005106
					GL13304													JL005106
					GL13304													JL005106
					GL13304													JL005106
					GL13304													JL005106
					GL13304													JL005106
					GL13304													JL005106
					GL14512													JL005106
					GL14512													JL005106
					GL14512													JL005106
					GL14512													JL005106
					GL14512													JL005106
					GL14512													JL005106
					GL14512													JL005106
					GL14512													JL005106
					GL14512													JL005106
					GL14512													JL005106
					GL14512													JL005106
					GL14512													JL005106
					GL14512													JL005106
					GL14512													JL017566
					GL14512													JL017566
					GL14512													JL017566
					GL17191													JL017566
					GL17191													JL017566
					GL17191													JL017566
					GL17191													JL017566
					GL17191													JL017566
					GL17191													JL017566
					GL17191													JL017566
					GL17191													JL017566
					GL17191													JL017566
					GL17191													JL017566
					GL17191													JL017566
					GL17191													JL017566
					GL17191													JL017566
					GL17191													JL017566
					GL17191													JL017566
					GL17191													JL017566
					GL17191													JL017566
					GL17191													JL017566
					GL17195													JL017566
					GL17195													JL017566
					GL17195													JL017566
					GL17195													JL017566
					GL17195													JL017566
					GL17195													JL017566
					GL17195													JL017566
					GL17195													JL017566
					GL17195													JL017566
					GL17195													JL017566
					GL17195													JL017566
					GL17195													JL017566
					GL17195													JL017566
					GL17195													JL019263
					GL17195													JL019263
					GL17195													JL019263
					GL17614													JL019263
					GL17614													JL019263
					GL17614													JL019263
					GL17614													JL019263
					GL17614													JL019263
					GL17614													JL019263
					GL17614													JL019263
					GL17614													JL019263
					GL17614													JL019263
					GL17614													JL019263
					GL21378													JL019263
					GL21378													JL019263
					GL21378													JL019263
					GL21378													JL019263
					GL21378													JL019263
					GL21378													JL019263
					GL21378													JL019263
					GL21378													JL019263
					GL21378													JL019263
					GL21378													JL019263
					GL21378													JL019263
					GL21378													JL019263
					GL21378													JL019263
					GL26695													JL019263
					GL26695													JL019263
					GL26695													JL019263
					GL26695													JL019263
					GL26695													JL019263
					GL26695													JL019263
					GL26695													JL019263
					GL26695													JL019263
					GL26695													JL023161
					GL26695													JL023161
					GL26695													JL023161
					GL26695													JL023161
					GL26695													JL023161
					GL26695													JL023161
					GL33439													JL023161
					GL33439													JL023161
					GL33439													JL023161
					GL33439													JL023161
					GL33439													JL023161
					GL33439													JL023161
					GL33439													JL023161
					GL33439													JL023161
					GL33439													JL023161
					GL33439													JL023161
					GL33439													JL023161
					GL33439													JL023161
					GL33439													JL023161
					GL33439													JL023161
					GL33439													JL023161
					Ash004050													JL023161
					Ash004050													JL023161
					Ash004050													JL023161
					Ash004050													JL023161
					Ash004050													JL023161
					Ash004050													JL023161
					Ash004050													JL023161
					Ash004050													JL023161
					Ash004050													JL023161
					Ash004050													JL023161
					Ash004050													JL023161
					Ash004050													JL023161
					Ash004050													JL023161
					Ash004050													JL023161
					Ash004050													JL023161
					Ash004050													JL023161
					Ash004050													JL023161
					Ash004050													JL023161
					Ash004050													JL023161
					Ash004050													JL023161
					Ash004050													JL023161
					Ash004050													JL023161
					Ash004050													Maker101342
					Ash004050													Maker101342
					Ash004050													Maker101342
					Ash004050													Maker101342
					Ash008116													Maker101342
					Ash008116													Maker101342
					Ash008116													Maker101342
					Ash008116													Maker101342
					Ash008116													Maker101342
					Ash008116													Maker101342
					Ash008116													Maker101342
					Ash008116													Maker101342
					Ash008116													Maker101342
					Ash008116													Maker101342
					Ash008116													Maker101342
					Ash008116													Maker101342
					Ash008116													Maker101342
					Ash012303													Maker101342
					Ash012303													Maker101342
					Ash012303													Maker101342
					Ash012303													Maker101342
					Ash012303													Maker101342
					Ash012303													Maker101342
					Ash012303													Maker101342
					Ash012303													Maker101342
					Ash012303													Maker101342
					Ash012303													Maker101342
					Ash012303													Maker101342
					Ash012303													Maker101342
					Ash012303													Maker101342
					Ash012303													Maker101342
					Ash012303													Maker101342
					Ash012303													Maker101342
					Ash012303													Maker101342
					Ash012303													Maker101342
					Ash012303													Maker101342
					Ash012303													Maker101342
					Ash012303													Maker101342
					Ash015432													Maker101342
					Ash015432													Maker101342
					Ash015432													Maker101342
					Ash015432													Maker101342
					Ash015432													Maker101342
					Ash015432													Maker101342
					Ash015432													Maker101342
					Ash015432													Maker101342
					Ash015432													Maker101342
					Ash015432													Maker101342
					Ash017164													Maker101342
					Ash017164													Maker101342
					Ash017164													Maker101342
					Ash017164													Maker101342
					Ash017164													Maker101342
					Ash017164													Maker101342
					Peq001326													Maker101342
					Peq001326													Maker101342
					Peq001326													Maker101342
					Peq001326													Maker109170
					Peq001326													Maker109170
					Peq001326													Maker109170
					Peq001326													Maker109170
					Peq001326													Maker109170
					Peq001326													Maker109170
					Peq001326													Maker109170
					Peq001326													Maker109170
					Peq001326													Maker109170
					Peq001326													Maker109170
					Peq001326													Maker109170
					Peq001326													Maker109170
					Peq001326													Maker109170
					Peq001326													Maker109170
					Peq001326													Maker109170
					Peq001326													Maker109170
					Peq001326													Maker109170
					Peq001326													Maker109170
					Peq001326													Maker109170
					Peq001326													Maker109170
					Peq001326													Maker109170
					Peq001326													Maker109170
					Peq001326													Maker109170
					Peq008060													Maker109170
					Peq008060													Maker109170
					Peq008060													Maker109170
					Peq008060													Maker109170
					Peq008060													Maker109170
					Peq008060													Maker109170
					Peq008060													Maker109170
					Peq008060													Maker109170
					Peq008060													Maker109170
					Peq008060													Maker109170
					Peq008060													Maker109170
					Peq008060													Maker109170
					Peq008060													Maker109170
					Peq008060													Maker109170
					Peq008060													Maker109170
					Peq014500													Maker109170
					Peq014500													Maker109170
					Peq014500													Maker109170
					Peq014500													Maker109170
					Peq014500													Maker109170
					Peq014500													Maker109170
					Peq014500													Maker109170
					Peq014500													Maker109170
					Peq014500													Maker109170
					Peq014500													Maker109170
					Peq014500													Maker109170
					Peq014500													Maker109170
					Peq014500													Maker109170
					Peq014500													Maker109170
					Peq014500													Maker109170
					Peq016118													Maker109170
					Peq016118													Maker109170
					Peq016118													Maker109170
					Peq016118													Maker109170
					Peq016118													Maker109170
					Peq016118													Maker50091
					Peq016118													Maker50091
					Peq016118													Maker50091
					Peq016118													Maker50091
					Peq016118													Maker50091
					Peq016118													Maker50091
					Peq022474													Maker50091
					Peq022474													Maker50091
					Peq022474													Maker50091
					Peq022474													Maker50091
					Peq022474													Maker50091
					Peq022474													Maker50091
					Peq022474													Maker50091
					Peq022474													Maker56383
					Peq022474													Maker56383
					Peq022474													Maker56383
					Peq022474													Maker56383
					Peq022474													Maker56383
					Peq022474													Maker56383
					Peq022474													Maker56383
					Peq022474													Maker56383
					Peq027115													Maker56383
					Peq027115													Maker56383
					Peq027115													Maker56383
					Peq027115													Maker56383
					Peq027115													Maker56383
					Peq027115													Maker56383
					Peq027115													Maker56383
					Peq027115													Maker56383
					Peq027115													Maker56383
					Peq027115													Maker56383
					Peq027115													Maker56383
					Peq027115													Maker56383
																		Maker56383
																		Maker56383
																		Maker56383
																		Maker56383
																		Maker56383
																		Maker56383
																		Maker56383
																		Maker56383
																		Maker56383
																		Maker56383
																		Maker56383
																		Maker56383
																		Maker56383
																		Maker56383
																		Maker56383
																		Maker56383
																		Maker56383
																		Maker56383
																		Maker56383
																		Maker56383
																		Maker56383
																		Maker68614
																		Maker68614
																		Maker68614
																		Maker68614
																		Maker68614
																		Maker68614
																		Maker68614
																		Maker68614
																		Maker68614
																		Maker68614
																		Maker68614
																		Maker68614
																		Maker68614
																		Maker68614
																		Maker68614
																		Maker68614
																		Maker68614
																		Maker68614
																		Maker68614
																		Maker68614
																		Maker68614
																		Maker68614
																		Maker68614
																		Maker68614
																		Maker68614
																		Maker68614
																		Maker68614
																		Maker68614
																		Maker68614
																		Maker79872
																		Maker79872
																		Maker79872
																		Maker79872
																		Maker79872
																		Maker79872
																		Maker79872
																		Maker79872
																		Maker79872
																		Maker79872
																		Maker79872
																		Maker79872
																		Maker79872
																		Maker79872
																		Maker79872
																		Maker79872
																		Maker79872
																		Maker79872
																		Maker79872
																		Maker79872
																		Maker79872
																		Maker79872
																		Maker79872
																		Maker79872
																		Maker79872
																		Maker79872
																		Maker79872
																		Maker79872
																		Maker79872
																		Maker79872
																		Maker79872
																		Maker79872
																		Maker79872
																		Maker79872
																		Maker79872
																		Maker79872
																		Maker79872
																		Maker79872
																		Maker79872
																		Maker79872
																		Maker79872
																		Maker79872
																		Maker95458
																		Maker95458
																		Maker95458
																		Maker95458
																		Maker95458
																		Maker95458
																		Maker95458
																		Maker95458
																		Maker95458
																		Maker95458
																		Maker95458
																		Maker95458
																		Maker95458
																		Maker95458
																		Maker95458
																		Maker95458
																		Maker95458
																		Maker95458
																		Maker95458
																		Maker95458
																		Maker95458
																		Maker95458
																		Maker95458
																		Maker95458
																		Maker95458
																		Maker95458
																		Maker95458
																		Maker95458
																		Maker95458
																		Maker95458
																		Maker95458
																		Maker95458
																		Maker95458
																		Maker95458
																		Maker95458
																		Maker95458
																		Maker95458
																		Maker95458
																		Maker95458
																		Maker95458
																		Maker95458
																		Maker95458
																		Maker95458
																		Maker95458
																		Maker95458
																		Maker95458
																		Maker95458
																		Maker95458
																		Maker95458
																		Maker95458
																		Maker95458
																		Maker95458
																		Maker95458
																		Maker95458
																		Maker95458
																		Maker95458
																		Maker95458
																		GL09754
																		GL09754
																		GL09754
																		GL09754
																		GL09754
																		GL09754
																		GL09754
																		GL09754
																		GL09754
																		GL09754
																		GL09754
																		GL09754
																		GL09754
																		GL09754
																		GL09754
																		GL09754
																		GL09754
																		GL09754
																		GL09754
																		GL09754
																		GL09754
																		GL09754
																		GL09754
																		GL09754
																		GL09754
																		GL09754
																		GL09754
																		GL09754
																		GL09754
																		GL09754
																		GL09754
																		GL09754
																		GL09754
																		GL09754
																		GL09754
																		GL09754
																		GL09754
																		GL09754
																		GL09754
																		GL09754
																		GL09754
																		GL09754
																		GL09754
																		GL13304
																		GL13304
																		GL13304
																		GL13304
																		GL13304
																		GL13304
																		GL13304
																		GL13304
																		GL13304
																		GL13304
																		GL13304
																		GL13304
																		GL13304
																		GL13304
																		GL13304
																		GL13304
																		GL13304
																		GL13304
																		GL13304
																		GL13304
																		GL13304
																		GL13304
																		GL13304
																		GL13304
																		GL13304
																		GL13304
																		GL13304
																		GL13304
																		GL13304
																		GL13304
																		GL13304
																		GL13304
																		GL13304
																		GL13304
																		GL13304
																		GL13304
																		GL13304
																		GL13304
																		GL14512
																		GL14512
																		GL14512
																		GL14512
																		GL14512
																		GL14512
																		GL14512
																		GL14512
																		GL14512
																		GL14512
																		GL14512
																		GL14512
																		GL14512
																		GL14512
																		GL14512
																		GL14512
																		GL14512
																		GL14512
																		GL14512
																		GL14512
																		GL14512
																		GL14512
																		GL14512
																		GL14512
																		GL14512
																		GL14512
																		GL14512
																		GL14512
																		GL14512
																		GL14512
																		GL14512
																		GL14512
																		GL14512
																		GL14512
																		GL14512
																		GL14512
																		GL14512
																		GL14512
																		GL17191
																		GL17191
																		GL17191
																		GL17191
																		GL17191
																		GL17191
																		GL17191
																		GL17191
																		GL17191
																		GL17191
																		GL17191
																		GL17191
																		GL17191
																		GL17191
																		GL17191
																		GL17191
																		GL17191
																		GL17195
																		GL17195
																		GL17195
																		GL17195
																		GL17195
																		GL17195
																		GL17195
																		GL17195
																		GL17195
																		GL17195
																		GL17195
																		GL17195
																		GL17195
																		GL17195
																		GL17195
																		GL17195
																		GL17195
																		GL17195
																		GL17195
																		GL17195
																		GL17195
																		GL17195
																		GL17195
																		GL17195
																		GL17195
																		GL17195
																		GL17195
																		GL17195
																		GL17195
																		GL17195
																		GL17195
																		GL17195
																		GL17195
																		GL17195
																		GL17195
																		GL17195
																		GL17195
																		GL17195
																		GL17195
																		GL17195
																		GL17195
																		GL17195
																		GL17195
																		GL17195
																		GL17195
																		GL17195
																		GL17195
																		GL17195
																		GL17195
																		GL17195
																		GL17195
																		GL17195
																		GL17195
																		GL17195
																		GL17195
																		GL17195
																		GL17195
																		GL17195
																		GL17195
																		GL17195
																		GL17195
																		GL17195
																		GL17195
																		GL17195
																		GL17195
																		GL17195
																		GL17195
																		GL17195
																		GL17195
																		GL17195
																		GL17195
																		GL17195
																		GL17195
																		GL17195
																		GL17195
																		GL17195
																		GL17195
																		GL17195
																		GL17195
																		GL17195
																		GL17195
																		GL17195
																		GL17195
																		GL17195
																		GL17195
																		GL17195
																		GL17195
																		GL17195
																		GL17195
																		GL17195
																		GL17195
																		GL17195
																		GL17195
																		GL17195
																		GL17195
																		GL17195
																		GL17195
																		GL17195
																		GL17195
																		GL17195
																		GL17195
																		GL17195
																		GL17195
																		GL17195
																		GL17195
																		GL17195
																		GL17195
																		GL17195
																		GL17195
																		GL17195
																		GL17195
																		GL17195
																		GL17195
																		GL17195
																		GL17195
																		GL17195
																		GL17195
																		GL17195
																		GL17195
																		GL17195
																		GL17195
																		GL17195
																		GL17195
																		GL17195
																		GL17195
																		GL17614
																		GL17614
																		GL17614
																		GL17614
																		GL17614
																		GL17614
																		GL17614
																		GL17614
																		GL17614
																		GL17614
																		GL17614
																		GL17614
																		GL17614
																		GL17614
																		GL17614
																		GL17614
																		GL17614
																		GL17614
																		GL17614
																		GL17614
																		GL17614
																		GL17614
																		GL17614
																		GL17614
																		GL17614
																		GL17614
																		GL17614
																		GL17614
																		GL17614
																		GL17614
																		GL17614
																		GL17614
																		GL17614
																		GL17614
																		GL17614
																		GL17614
																		GL17614
																		GL17614
																		GL17614
																		GL17614
																		GL17614
																		GL17614
																		GL17614
																		GL17614
																		GL17614
																		GL17614
																		GL17614
																		GL17614
																		GL17614
																		GL17614
																		GL17614
																		GL17614
																		GL17614
																		GL17614
																		GL17614
																		GL17614
																		GL17614
																		GL17614
																		GL17614
																		GL17614
																		GL17614
																		GL17614
																		GL17614
																		GL17614
																		GL17614
																		GL17614
																		GL17614
																		GL17614
																		GL17614
																		GL17614
																		GL17614
																		GL17614
																		GL17614
																		GL17614
																		GL17614
																		GL17614
																		GL17614
																		GL17614
																		GL17614
																		GL17614
																		GL17614
																		GL17614
																		GL17614
																		GL17614
																		GL17614
																		GL17614
																		GL17614
																		GL17614
																		GL17614
																		GL17614
																		GL17614
																		GL17614
																		GL17614
																		GL17614
																		GL17614
																		GL17614
																		GL17614
																		GL17614
																		GL17614
																		GL17614
																		GL17614
																		GL21378
																		GL21378
																		GL21378
																		GL21378
																		GL21378
																		GL21378
																		GL21378
																		GL21378
																		GL21378
																		GL21378
																		GL21378
																		GL21378
																		GL21378
																		GL21378
																		GL21378
																		GL21378
																		GL21378
																		GL21378
																		GL21378
																		GL21378
																		GL21378
																		GL21378
																		GL21378
																		GL21378
																		GL21378
																		GL21378
																		GL21378
																		GL21378
																		GL21378
																		GL21378
																		GL21378
																		GL21378
																		GL21378
																		GL21378
																		GL21378
																		GL21378
																		GL21378
																		GL21378
																		GL26695
																		GL26695
																		GL26695
																		GL26695
																		GL26695
																		GL26695
																		GL26695
																		GL26695
																		GL26695
																		GL26695
																		GL26695
																		GL26695
																		GL26695
																		GL26695
																		GL26695
																		GL26695
																		GL26695
																		GL26695
																		GL26695
																		GL26695
																		GL26695
																		GL26695
																		GL26695
																		GL26695
																		GL26695
																		GL26695
																		GL26695
																		GL26695
																		GL26695
																		GL26695
																		GL26695
																		GL26695
																		GL26695
																		GL26695
																		GL26695
																		GL26695
																		GL26695
																		GL26695
																		GL26695
																		GL26695
																		GL26695
																		GL26695
																		GL26695
																		GL26695
																		GL33439
																		GL33439
																		GL33439
																		GL33439
																		GL33439
																		GL33439
																		GL33439
																		GL33439
																		GL33439
																		GL33439
																		GL33439
																		GL33439
																		GL33439
																		GL33439
																		GL33439
																		GL33439
																		GL33439
																		GL33439
																		GL33439
																		GL33439
																		GL33439
																		GL33439
																		GL33439
																		GL33439
																		GL33439
																		GL33439
																		GL33439
																		GL33439
																		GL33439
																		GL33439
																		GL33439
																		GL33439
																		GL33439
																		GL33439
																		GL33439
																		GL33439
																		GL33439
																		GL33439
																		GL33439
																		GL33439
																		GL33439
																		GL33439
																		GL33439
																		GL33439
																		GL33439
																		GL33439
																		GL33439
																		GL33439
																		GL33439
																		GL33439
																		GL33439
																		GL33439
																		GL33439
																		GL33439
																		GL33439
																		GL33439
																		GL33439
																		GL33439
																		GL33439
																		GL33439
																		GL33439
																		GL33439
																		GL33439
																		GL33439
																		GL33439
																		GL33439
																		GL33439
																		GL33439
																		GL33439
																		GL33439
																		GL33439
																		GL33439
																		GL33439
																		GL33439
																		GL33439
																		GL33439
																		GL33439
																		GL33439
																		GL33439
																		GL33439
																		GL33439
																		GL33439
																		GL33439
																		GL33439
																		GL33439
																		GL33439
																		GL33439
																		GL33439
																		GL33439
																		GL33439
																		GL33439
																		GL33439
																		GL33439
																		GL33439
																		GL33439
																		GL33439
																		GL33439
																		GL33439
																		GL33439
																		GL33439
																		GL33439
																		GL33439
																		GL33439
																		GL33439
																		GL33439
																		GL33439
																		GL33439
																		GL33439
																		GL33439
																		GL33439
																		GL33439
																		GL33439
																		GL33439
																		GL33439
																		GL33439
																		GL33439
																		GL33439
																		GL33439
																		GL33439
																		GL33439
																		GL33439
																		GL33439
																		GL33439
																		GL33439
																		GL33439
																		GL33439
																		GL33439
																		GL33439
																		GL33439
																		GL33439
																		GL33439
																		GL33439
																		GL33439
																		GL33439
																		GL33439
																		GL33439
																		GL33439
																		GL33439
																		GL33439
																		GL33439
																		GL33439
																		GL33439
																		GL33439
																		GL33439
																		GL33439
																		GL33439
																		GL33439
																		GL33439
																		GL33439
																		GL33439
																		Ash004050
																		Ash004050
																		Ash004050
																		Ash004050
																		Ash004050
																		Ash004050
																		Ash004050
																		Ash004050
																		Ash004050
																		Ash004050
																		Ash004050
																		Ash004050
																		Ash004050
																		Ash004050
																		Ash004050
																		Ash004050
																		Ash004050
																		Ash004050
																		Ash004050
																		Ash004050
																		Ash004050
																		Ash004050
																		Ash004050
																		Ash004050
																		Ash004050
																		Ash004050
																		Ash004050
																		Ash004050
																		Ash004050
																		Ash004050
																		Ash004050
																		Ash004050
																		Ash004050
																		Ash004050
																		Ash004050
																		Ash004050
																		Ash004050
																		Ash004050
																		Ash004050
																		Ash004050
																		Ash004050
																		Ash004050
																		Ash004050
																		Ash004050
																		Ash004050
																		Ash004050
																		Ash004050
																		Ash004050
																		Ash004050
																		Ash004050
																		Ash004050
																		Ash004050
																		Ash004050
																		Ash004050
																		Ash004050
																		Ash004050
																		Ash004050
																		Ash004050
																		Ash004050
																		Ash004050
																		Ash004050
																		Ash004050
																		Ash004050
																		Ash004050
																		Ash004050
																		Ash004050
																		Ash004050
																		Ash004050
																		Ash004050
																		Ash004050
																		Ash004050
																		Ash004050
																		Ash004050
																		Ash004050
																		Ash004050
																		Ash004050
																		Ash004050
																		Ash004050
																		Ash004050
																		Ash008116
																		Ash008116
																		Ash008116
																		Ash008116
																		Ash008116
																		Ash008116
																		Ash008116
																		Ash008116
																		Ash008116
																		Ash008116
																		Ash008116
																		Ash008116
																		Ash008116
																		Ash008116
																		Ash008116
																		Ash008116
																		Ash008116
																		Ash008116
																		Ash008116
																		Ash008116
																		Ash008116
																		Ash008116
																		Ash008116
																		Ash008116
																		Ash008116
																		Ash008116
																		Ash008116
																		Ash008116
																		Ash008116
																		Ash008116
																		Ash008116
																		Ash008116
																		Ash008116
																		Ash008116
																		Ash008116
																		Ash008116
																		Ash008116
																		Ash008116
																		Ash008116
																		Ash008116
																		Ash008116
																		Ash008116
																		Ash008116
																		Ash008116
																		Ash008116
																		Ash008116
																		Ash008116
																		Ash008116
																		Ash008116
																		Ash008116
																		Ash008116
																		Ash008116
																		Ash008116
																		Ash008116
																		Ash008116
																		Ash008116
																		Ash008116
																		Ash008116
																		Ash008116
																		Ash008116
																		Ash008116
																		Ash008116
																		Ash008116
																		Ash008116
																		Ash008116
																		Ash008116
																		Ash008116
																		Ash008116
																		Ash008116
																		Ash008116
																		Ash008116
																		Ash008116
																		Ash008116
																		Ash008116
																		Ash008116
																		Ash008116
																		Ash008116
																		Ash008116
																		Ash008116
																		Ash008116
																		Ash008116
																		Ash008116
																		Ash008116
																		Ash008116
																		Ash008116
																		Ash008116
																		Ash008116
																		Ash008116
																		Ash012303
																		Ash012303
																		Ash012303
																		Ash012303
																		Ash012303
																		Ash012303
																		Ash012303
																		Ash012303
																		Ash012303
																		Ash012303
																		Ash012303
																		Ash012303
																		Ash012303
																		Ash012303
																		Ash012303
																		Ash012303
																		Ash012303
																		Ash012303
																		Ash012303
																		Ash012303
																		Ash012303
																		Ash012303
																		Ash012303
																		Ash012303
																		Ash012303
																		Ash012303
																		Ash012303
																		Ash012303
																		Ash012303
																		Ash012303
																		Ash012303
																		Ash012303
																		Ash012303
																		Ash012303
																		Ash012303
																		Ash012303
																		Ash012303
																		Ash012303
																		Ash012303
																		Ash012303
																		Ash012303
																		Ash012303
																		Ash012303
																		Ash012303
																		Ash012303
																		Ash012303
																		Ash012303
																		Ash012303
																		Ash012303
																		Ash012303
																		Ash012303
																		Ash012303
																		Ash012303
																		Ash012303
																		Ash012303
																		Ash012303
																		Ash012303
																		Ash012303
																		Ash012303
																		Ash012303
																		Ash012303
																		Ash012303
																		Ash012303
																		Ash012303
																		Ash012303
																		Ash012303
																		Ash012303
																		Ash012303
																		Ash012303
																		Ash012303
																		Ash012303
																		Ash012303
																		Ash012303
																		Ash012303
																		Ash012303
																		Ash012303
																		Ash012303
																		Ash012303
																		Ash012303
																		Ash012303
																		Ash012303
																		Ash012303
																		Ash012303
																		Ash012303
																		Ash012303
																		Ash012303
																		Ash012303
																		Ash012303
																		Ash012303
																		Ash012303
																		Ash012303
																		Ash012303
																		Ash012303
																		Ash012303
																		Ash012303
																		Ash012303
																		Ash012303
																		Ash012303
																		Ash012303
																		Ash012303
																		Ash012303
																		Ash012303
																		Ash012303
																		Ash012303
																		Ash012303
																		Ash012303
																		Ash012303
																		Ash012303
																		Ash012303
																		Ash012303
																		Ash012303
																		Ash012303
																		Ash012303
																		Ash012303
																		Ash012303
																		Ash012303
																		Ash012303
																		Ash012303
																		Ash012303
																		Ash012303
																		Ash012303
																		Ash015432
																		Ash015432
																		Ash015432
																		Ash015432
																		Ash015432
																		Ash015432
																		Ash015432
																		Ash015432
																		Ash015432
																		Ash015432
																		Ash015432
																		Ash015432
																		Ash015432
																		Ash015432
																		Ash015432
																		Ash015432
																		Ash015432
																		Ash015432
																		Ash015432
																		Ash015432
																		Ash015432
																		Ash015432
																		Ash015432
																		Ash015432
																		Ash015432
																		Ash015432
																		Ash015432
																		Ash015432
																		Ash015432
																		Ash015432
																		Ash015432
																		Ash015432
																		Ash015432
																		Ash015432
																		Ash015432
																		Ash015432
																		Ash015432
																		Ash015432
																		Ash015432
																		Ash015432
																		Ash015432
																		Ash015432
																		Ash015432
																		Ash015432
																		Ash015432
																		Ash015432
																		Ash015432
																		Ash015432
																		Ash015432
																		Ash015432
																		Ash015432
																		Ash015432
																		Ash015432
																		Ash015432
																		Ash015432
																		Ash015432
																		Ash015432
																		Ash015432
																		Ash015432
																		Ash015432
																		Ash015432
																		Ash015432
																		Ash015432
																		Ash015432
																		Ash015432
																		Ash015432
																		Ash015432
																		Ash015432
																		Ash015432
																		Ash015432
																		Ash015432
																		Ash015432
																		Ash015432
																		Ash015432
																		Ash015432
																		Ash015432
																		Ash015432
																		Ash015432
																		Ash015432
																		Ash015432
																		Ash015432
																		Ash015432
																		Ash015432
																		Ash015432
																		Ash015432
																		Ash015432
																		Ash015432
																		Ash015432
																		Ash015432
																		Ash015432
																		Ash015432
																		Ash015432
																		Ash015432
																		Ash015432
																		Ash015432
																		Ash015432
																		Ash015432
																		Ash015432
																		Ash015432
																		Ash015432
																		Ash015432
																		Ash015432
																		Ash015432
																		Ash015432
																		Ash015432
																		Ash015432
																		Ash015432
																		Ash015432
																		Ash015432
																		Ash015432
																		Ash015432
																		Ash015432
																		Ash015432
																		Ash015432
																		Ash015432
																		Ash015432
																		Ash015432
																		Ash015432
																		Ash015432
																		Ash015432
																		Ash015432
																		Ash015432
																		Ash015432
																		Ash015432
																		Ash015432
																		Ash015432
																		Ash015432
																		Ash015432
																		Ash015432
																		Ash015432
																		Ash015432
																		Ash015432
																		Ash015432
																		Ash015432
																		Ash015432
																		Ash015432
																		Ash015432
																		Ash015432
																		Ash015432
																		Ash017164
																		Ash017164
																		Ash017164
																		Ash017164
																		Ash017164
																		Ash017164
																		Ash017164
																		Ash017164
																		Ash017164
																		Ash017164
																		Ash017164
																		Ash017164
																		Ash017164
																		Ash017164
																		Ash017164
																		Ash017164
																		Ash017164
																		Ash017164
																		Ash017164
																		Ash017164
																		Ash017164
																		Ash017164
																		Ash017164
																		Ash017164
																		Ash017164
																		Ash017164
																		Ash017164
																		Ash017164
																		Ash017164
																		Ash017164
																		Ash017164
																		Ash017164
																		Ash017164
																		Ash017164
																		Ash017164
																		Ash017164
																		Ash017164
																		Ash017164
																		Ash017164
																		Ash017164
																		Ash017164
																		Ash017164
																		Ash017164
																		Ash017164
																		Ash017164
																		Ash017164
																		Ash017164
																		Ash017164
																		Ash017164
																		Ash017164
																		Ash017164
																		Ash017164
																		Ash017164
																		Ash017164
																		Ash017164
																		Ash017164
																		Ash017164
																		Ash017164
																		Ash017164
																		Ash017164
																		Ash017164
																		Ash017164
																		Ash017164
																		Ash017164
																		Ash017164
																		Ash017164
																		Ash017164
																		Ash017164
																		Ash017164
																		Ash017164
																		Ash017164
																		Ash017164
																		Ash017164
																		Peq001326
																		Peq001326
																		Peq001326
																		Peq001326
																		Peq001326
																		Peq001326
																		Peq001326
																		Peq001326
																		Peq001326
																		Peq001326
																		Peq001326
																		Peq001326
																		Peq001326
																		Peq001326
																		Peq001326
																		Peq001326
																		Peq001326
																		Peq001326
																		Peq001326
																		Peq001326
																		Peq001326
																		Peq001326
																		Peq001326
																		Peq001326
																		Peq001326
																		Peq001326
																		Peq001326
																		Peq001326
																		Peq001326
																		Peq001326
																		Peq001326
																		Peq001326
																		Peq001326
																		Peq001326
																		Peq001326
																		Peq001326
																		Peq001326
																		Peq001326
																		Peq001326
																		Peq001326
																		Peq001326
																		Peq001326
																		Peq001326
																		Peq001326
																		Peq001326
																		Peq001326
																		Peq001326
																		Peq001326
																		Peq001326
																		Peq001326
																		Peq008060
																		Peq008060
																		Peq008060
																		Peq008060
																		Peq008060
																		Peq008060
																		Peq008060
																		Peq008060
																		Peq008060
																		Peq008060
																		Peq008060
																		Peq008060
																		Peq008060
																		Peq008060
																		Peq008060
																		Peq008060
																		Peq008060
																		Peq008060
																		Peq008060
																		Peq008060
																		Peq008060
																		Peq008060
																		Peq008060
																		Peq008060
																		Peq008060
																		Peq008060
																		Peq008060
																		Peq008060
																		Peq008060
																		Peq008060
																		Peq008060
																		Peq008060
																		Peq008060
																		Peq008060
																		Peq008060
																		Peq008060
																		Peq008060
																		Peq008060
																		Peq008060
																		Peq008060
																		Peq008060
																		Peq008060
																		Peq008060
																		Peq008060
																		Peq008060
																		Peq008060
																		Peq008060
																		Peq008060
																		Peq008060
																		Peq008060
																		Peq008060
																		Peq008060
																		Peq008060
																		Peq008060
																		Peq008060
																		Peq008060
																		Peq008060
																		Peq008060
																		Peq008060
																		Peq008060
																		Peq008060
																		Peq008060
																		Peq008060
																		Peq008060
																		Peq008060
																		Peq008060
																		Peq008060
																		Peq008060
																		Peq008060
																		Peq008060
																		Peq008060
																		Peq008060
																		Peq008060
																		Peq008060
																		Peq008060
																		Peq008060
																		Peq008060
																		Peq008060
																		Peq008060
																		Peq008060
																		Peq008060
																		Peq008060
																		Peq008060
																		Peq008060
																		Peq008060
																		Peq008060
																		Peq008060
																		Peq014500
																		Peq014500
																		Peq014500
																		Peq014500
																		Peq014500
																		Peq014500
																		Peq014500
																		Peq014500
																		Peq014500
																		Peq014500
																		Peq014500
																		Peq014500
																		Peq014500
																		Peq014500
																		Peq014500
																		Peq014500
																		Peq014500
																		Peq014500
																		Peq014500
																		Peq014500
																		Peq014500
																		Peq014500
																		Peq014500
																		Peq014500
																		Peq014500
																		Peq014500
																		Peq014500
																		Peq014500
																		Peq014500
																		Peq014500
																		Peq014500
																		Peq014500
																		Peq014500
																		Peq014500
																		Peq014500
																		Peq014500
																		Peq014500
																		Peq014500
																		Peq014500
																		Peq014500
																		Peq014500
																		Peq014500
																		Peq016118
																		Peq016118
																		Peq016118
																		Peq016118
																		Peq016118
																		Peq016118
																		Peq016118
																		Peq016118
																		Peq016118
																		Peq016118
																		Peq016118
																		Peq016118
																		Peq016118
																		Peq016118
																		Peq016118
																		Peq016118
																		Peq016118
																		Peq016118
																		Peq016118
																		Peq016118
																		Peq016118
																		Peq016118
																		Peq016118
																		Peq016118
																		Peq016118
																		Peq016118
																		Peq016118
																		Peq016118
																		Peq016118
																		Peq016118
																		Peq016118
																		Peq016118
																		Peq022474
																		Peq022474
																		Peq022474
																		Peq022474
																		Peq022474
																		Peq022474
																		Peq022474
																		Peq022474
																		Peq022474
																		Peq022474
																		Peq022474
																		Peq022474
																		Peq022474
																		Peq022474
																		Peq022474
																		Peq022474
																		Peq022474
																		Peq022474
																		Peq022474
																		Peq022474
																		Peq022474
																		Peq022474
																		Peq022474
																		Peq022474
																		Peq022474
																		Peq022474
																		Peq022474
																		Peq022474
																		Peq022474
																		Peq022474
																		Peq022474
																		Peq022474
																		Peq022474
																		Peq022474
																		Peq022474
																		Peq022474
																		Peq022474
																		Peq022474
																		Peq022474
																		Peq022474
																		Peq022474
																		Peq022474
																		Peq022474
																		Peq022474
																		Peq022474
[truncated: 72 more rows]

## Sheet: Supplementary Table 7
Supplementary Table 7. Gene ontology (GO) annotation of orchid KNOX genes
Gene ID	GO term	GO ID	Ontology
Peq014500	serine-type endopeptidase activity	GO:0004252	molecular function
	structural molecule activity	GO:0005198	molecular function
	voltage-gated potassium channel activity	GO:0005249	molecular function
	proteolysis	GO:0006508	biological process
	potassium ion transport	GO:0006813	biological process
	integral to membrane	GO:0016021	cellular component
	viral capsid	GO:0019028	cellular component
Peq016118	serine-type endopeptidase activity	GO:0004252	molecular function
	proteolysis	GO:0006508	biological process
Peq022474	regulation of neurotransmitter levels	GO:0001505	biological process
	histamine receptor activity	GO:0004969	molecular function
	G-protein coupled receptor signaling pathway	GO:0007186	biological process
	integral to membrane	GO:0016021	cellular component
Peq001326	N,N-dimethylaniline monooxygenase activity	GO:0004499	molecular function
	oxidation-reduction process	GO:0055114	biological process
Ash008116	chromatin	GO:0000785	cellular component
	transcription regulatory region sequence-specific DNA binding	GO:0000976	molecular function
	DNA binding	GO:0003677	molecular function
	sequence-specific DNA binding transcription factor activity	GO:0003700	molecular function
	nucleus	GO:0005634	cellular component
	regulation of transcription, DNA-dependent	GO:0006355	biological process
	sequence-specific DNA binding	GO:0043565	molecular function
Ash015432	transcription regulatory region sequence-specific DNA binding	GO:0000976	molecular function
	DNA binding	GO:0003677	molecular function
	sequence-specific DNA binding transcription factor activity	GO:0003700	molecular function
	structural constituent of ribosome	GO:0003735	molecular function
	intracellular	GO:0005622	cellular component
	nucleus	GO:0005634	cellular component
	ribosome	GO:0005840	cellular component
	regulation of transcription, DNA-dependent	GO:0006355	biological process
	translation	GO:0006412	biological process
	sequence-specific DNA binding	GO:0043565	molecular function
Ash017164	transcription regulatory region sequence-specific DNA binding	GO:0000976	molecular function
	DNA binding	GO:0003677	molecular function
	sequence-specific DNA binding transcription factor activity	GO:0003700	molecular function
	inorganic anion exchanger activity	GO:0005452	molecular function
	nucleus	GO:0005634	cellular component
	regulation of transcription, DNA-dependent	GO:0006355	biological process
	anion transport	GO:0006820	biological process
	membrane	GO:0016020	cellular component
	sequence-specific DNA binding	GO:0043565	molecular function
Ash012303	transcription regulatory region sequence-specific DNA binding	GO:0000976	molecular function
	DNA binding	GO:0003677	molecular function
	nucleus	GO:0005634	cellular component
	connexon complex	GO:0005922	cellular component
	regulation of transcription, DNA-dependent	GO:0006355	biological process
	cell communication	GO:0007154	biological process
	sequence-specific DNA binding	GO:0043565	molecular function
Ash004050	transcription regulatory region sequence-specific DNA binding	GO:0000976	molecular function
	DNA binding	GO:0003677	molecular function
	sequence-specific DNA binding transcription factor activity	GO:0003700	molecular function
	structural molecule activity	GO:0005198	molecular function
	nucleus	GO:0005634	cellular component
	regulation of transcription, DNA-dependent	GO:0006355	biological process
	viral capsid	GO:0019028	cellular component
	sequence-specific DNA binding	GO:0043565	molecular function
JL019263	transcription regulatory region sequence-specific DNA binding	GO:0000976	Molecular Function
	DNA binding	GO:0003677	Molecular Function
	sequence-specific DNA binding transcription factor activity	GO:0003700	Molecular Function
	hormone activity;	GO:0005179	Molecular Function
	extracellular region;	GO:0005576	Molecular Function
	nucleus;	GO:0005634	Cellular Component
	regulation of transcription, DNA-dependent	GO:0006355	Cellular Component
	sequence-specific DNA binding	GO:0043565	Biological Process
JL005106	transcription regulatory region sequence-specific DNA binding;	GO:0000976	Molecular Function
	regulation of neurotransmitter levels;	GO:0001505	Molecular Function
	DNA binding;	GO:0003677	Biological Process
	sequence-specific DNA binding transcription factor activity;	GO:0003700	Molecular Function
	histamine receptor activity;	GO:0004969	Molecular Function
	nucleus;	GO:0005634	Molecular Function
	regulation of transcription, DNA-dependent;	GO:0006355	Cellular Component
	G-protein coupled receptor signaling pathway;	GO:0007186	Biological Process
	integral to membrane;	GO:0016021	Biological Process
	sequence-specific DNA binding;	GO:0043565	Cellular Component
JL017566	DNA binding	GO:0003677	Biological Process
	ubiquitin thiolesterase activity	GO:0004221	Molecular Function
	intracellular	GO:0005622	Molecular Function
	nucleus	GO:0005634	Cellular Component
	ubiquitin-dependent protein catabolic process	GO:0006511	Cellular Component
JL001725	transcription regulatory region sequence-specific DNA binding	GO:0000976	Molecular Function
	DNA binding	GO:0003677	Molecular Function
	sequence-specific DNA binding transcription factor activity	GO:0003700	Molecular Function
	tachykinin receptor activity	GO:0004995	Molecular Function
	nucleus	GO:0005634	Molecular Function
	plasma membrane	GO:0005886	Cellular Component
	regulation of transcription	GO:0006355	Cellular Component
	G-protein coupled receptor signaling pathway	GO:0007186	Biological Process
	integral to membrane	GO:0016021	Biological Process
	sequence-specific DNA binding	GO:0043565	Cellular Component
JL001208	transcription regulatory region sequence-specific DNA binding	GO:0000976	Molecular Function
	DNA binding	GO:0003677	Molecular Function
	sequence-specific DNA binding transcription factor activity	GO:0003700	Molecular Function
	inorganic anion exchanger activity	GO:0005452	Molecular Function
	nucleus	GO:0005634	Molecular Function
	regulation of transcription	GO:0006355	Cellular Component
	anion transport	GO:0006820	Biological Process
	membrane	GO:0016020	Biological Process
	sequence-specific DNA binding	GO:0043565	Cellular Component
GL14512	xylem development	GO:0010089	biological process
	negative regulation of transcription, DNA-templated	GO:0045892	biological process
	mucilage biosynthetic process	GO:0010192	biological process
	regulation of secondary cell wall biogenesis	GO:2000652	biological process
	nucleus	GO:0005634	cellular component
	DNA binding	GO:0003677	molecular function
Maker79872	xylem development;	GO:0010089	biological process
	negative regulation of transcription, DNA-templated	GO:0045892	biological process
	mucilage biosynthetic process;	GO:0010192	biological process
	regulation of secondary cell wall biogenesis;	GO:2000652	biological process
	nucleus;	GO:0005634	cellular component
	DNA binding;	GO:0003677	molecular function
Maker95458	regulation of transcription, DNA-templated	GO:0006355	biological process
	nucleus;	GO:0005634	cellular component
	sequence-specific DNA binding	GO:0043565	molecular function
